# Supplementary material for: Usage patterns of blue flower color representation by Encyclopedia of Life content providers
Source: Biodivers Data J. 2014 Aug 11;(2):e1143. doi: 10.3897/BDJ.2.e1143 (PMC4152829; doi:10.3897/BDJ.2.e1143)
Supplement: Supplementary material 4 — Tab delimited text file [file biodiversity_data_journal-2-e1143-s004.tsv]

Species	Family	Common_Name	Lat	Long	Elevation_meters	Alpine	Locality	Locality_Notes	R	G	B	Link	Notes	h	s	v	h_degree	s_percent	v_percnet	converted_hue	specimen_number
Agastache foeniculum	Lamiaceae	Blue Giant Hyssop	NA	NA	NA		Jardin de Plantes du Poitiers, France	cultivated	169	168	215	http://eol.org/data_objects/13517380		0.670212766	0.218604651	0.843137255	241	22	84	7.02	1028
Agastache foeniculum	Lamiaceae	Blue Giant Hyssop							140	131	195	http://eol.org/data_objects/24106841		0.690104167	0.328205128	0.764705882	248	33	76	9.01	1032
Agastache foeniculum	Lamiaceae	Blue Giant Hyssop	44.049532°	-91.523844°	203		Trempealeau National Wildlife Refuge, West Prairie, Wisconsin, United States	native	173	153	207	http://eol.org/data_objects/13521907		0.728395062	0.260869565	0.811764706	262	26	81	12.84	936
Agastache foeniculum	Lamiaceae	Blue Giant Hyssop	NA	NA	NA		Annie's Annulas and Perennials nursery, Richmond, California, U.S.A.	cultivated	117	71	105	http://eol.org/data_objects/21587556		0.876811594	0.393162393	0.458823529	316	39	46	27.68	1027
Agastache foeniculum	Lamiaceae	Blue Giant Hyssop							155	134	139	http://eol.org/data_objects/773		0.96031746	0.135483871	0.607843137	346	14	61	36.03	1033
Ageratum houstonianum	Asteraceae	Floss Flower	20.872277°	-156.311804°	23		Pololei Haiku, Maui	introduced	180	180	201	http://eol.org/data_objects/1991710		0.666666667	0.104477612	0.788235294	240	10	79	6.67	179
Ageratum houstonianum	Asteraceae	Floss Flower	15.435278°	-91.035556°	1810		Guatemala, San Juan Cotzal (Quiché)	native	186	178	210	http://eol.org/data_objects/1991709		0.708333333	0.152380952	0.823529412	255	15	82	10.83	177
Ageratum houstonianum	Asteraceae	Floss Flower	NA	NA	NA		in clifftop garden,UK	cultivated	153	129	218	http://eol.org/data_objects/22889128	2 specimens in picture	0.711610487	0.408256881	0.854901961	256	41	85	11.16	1029
Ageratum houstonianum	Asteraceae	Floss Flower	24.166667°	121.550000°	758		Tienhsiang, Taroko Gorge, Taiwan	cultivated	203	197	216	http://eol.org/data_objects/13533888		0.719298246	0.087962963	0.847058824	259	9	85	11.93	180
Ageratum houstonianum	Asteraceae	Floss Flower							193	182	216	http://eol.org/data_objects/811		0.720588235	0.157407407	0.847058824	259	16	85	12.06	1035
Ageratum houstonianum	Asteraceae	Floss Flower							203	186	229	http://eol.org/data_objects/805		0.73255814	0.187772926	0.898039216	264	19	90	13.26	1034
Ageratum houstonianum	Asteraceae	Floss Flower	25.016354°	121.536769°	16		National Taiwan University, Taipei City, Taiwan	introduced	168	145	200	http://eol.org/data_objects/13534885		0.736363636	0.275	0.784313725	265	28	78	13.64	181
Ageratum houstonianum	Asteraceae	Floss Flower	56.660377°	9.781815°	50		Hobro, Jylland, Danmark	non-native	175	125	223	http://eol.org/data_objects/19143732		0.75170068	0.439461883	0.874509804	271	44	87	15.17	976
Ageratum houstonianum	Asteraceae	Floss Flower	-19.111720°	32.784047°	1496	x	Roadside verge, Vumba Rd, nr Mountain Lodge	introduced	208	150	240	http://eol.org/data_objects/19250389		0.774074074	0.375	0.941176471	279	38	94	17.41	994
Ageratum houstonianum	Asteraceae	Floss Flower	-20.413338	32.703037	1135		In open disturbed area By road from Swynnerton Memorial to main road, Chirinda Forest	introduced	151	125	155	http://eol.org/data_objects/19250391		0.811111111	0.193548387	0.607843137	292	19	61	21.11	1
Androstephium coeruleum	Asparagaceae	Blue Funnel Lily	30.059472°	-97.953428°	277		Onion Creek WQPL, near Austin	native	147	154	228	http://eol.org/data_objects/23422356		0.652263374	0.355263158	0.894117647	235	36	89	5.23	201
Anemone drummondii	Ranunculaceae	Drummond's Anemone	47.390583°	-120.749963°	1800		Stafford Creek Trail 1359, Kittitas Co. Washington, USA On serpentine soil on Navaho Pass	native	210	210	210	http://eol.org/data_objects/21927589	selections from multiple specimens	0	0	0.823529412	0	0	82	-60.00	946
Anemone drummondii	Ranunculaceae	Drummond's Anemone	38.327691°	-119.636839°	2932	x	Sonora Pass (Mono County, California, US)	native	217	215	212	http://eol.org/data_objects/13146589		0.1	0.023041475	0.850980392	36	2	85	-50.00	609
Anemone drummondii	Ranunculaceae	Drummond's Anemone	38.327691°	-119.636839°	2932	x	Sonora Pass (Mono County, California, US)	native	206	205	194	http://eol.org/data_objects/13146590		0.152777778	0.058252427	0.807843137	55	6	81	-44.72	610
Anemone drummondii	Ranunculaceae	Drummond's Anemone	38.328460°	-119.635420°	2925	x	Sonora Pass, on the slope north of (and very near) Hwy 108 just east of the pass (Mono County, California, US)	native	161	174	190	http://eol.org/data_objects/22938028		0.591954023	0.152631579	0.745098039	213	15	75	-0.80	619
Anemone drummondii	Ranunculaceae	Drummond's Anemone	38.327691°	-119.636839°	2932	x	Near Sonora Pass, Tuolumne County, California	native	216	228	243	http://eol.org/data_objects/23483759		0.592592593	0.111111111	0.952941176	213	11	95	-0.74	608
Anemone drummondii	Ranunculaceae	Drummond's Anemone	38.328460°	-119.635420°	2925	x	Sonora Pass, on the slope north of (and very near) Hwy 108 just east of the pass (Mono County, California, US)	native	171	184	202	http://eol.org/data_objects/22938029		0.596774194	0.153465347	0.792156863	215	15	79	-0.32	620
Anemone drummondii	Ranunculaceae	Drummond's Anemone	47.390583°	-120.749963°	1800		Stafford Creek Trail 1359, Kittitas Co. Washington, USA On serpentine soil on Navaho Pass	native	157	145	170	http://eol.org/data_objects/21927589	selections from multiple specimens	0.746666667	0.147058824	0.666666667	269	15	67	14.67	947
Anemone drummondii var. drummondii	Ranunculaceae	Drummond's Anemone	38.328460°	-119.635420°	2925	x	Slope near Hwy 108 above the day-use area at Sonora Pass (Mono County, California, US)	native	191	207	222	http://eol.org/data_objects/18696135		0.580645161	0.13963964	0.870588235	209	14	87	-1.94	621
Anemone drummondii var. drummondii	Ranunculaceae	Drummond's Anemone	38.328460°	-119.635420°	2925	x	Slope near Hwy 108 above the day-use area at Sonora Pass (Mono County, California, US)	native	220	230	249	http://eol.org/data_objects/18696136		0.609195402	0.116465863	0.976470588	219	12	98	0.92	622
Anemone drummondii var. lithophila	Ranunculaceae	Drummond's Anemone	48.759613°	-113.787022°	1472		Glacier National Park (Montana, US)	native	221	183	206	http://eol.org/data_objects/13256174		0.899122807	0.171945701	0.866666667	324	17	87	29.91	952
Anemone narcissiflora	Ranunculaceae	Narcissus Thimbleweed							219	223	204	http://eol.org/data_objects/2444342		0.201754386	0.085201794	0.874509804	73	9	87	-39.82	1036
Anemone narcissiflora var. monantha	Ranunculaceae	Narcissus Thimbleweed	56.750000°	-133.000000°	71		Tongass National Forest, Sitka (Alaska, US)	native	224	213	194	http://eol.org/data_objects/23372359		0.105555556	0.133928571	0.878431373	38	13	88	-49.44	979
Bacopa caroliniana	Plantaginaceae	Blue Waterhyssop							190	185	225	http://eol.org/data_objects/1378613	selected from multiple specimens	0.6875	0.177777778	0.882352941	248	18	88	8.75	1037
Bacopa caroliniana	Plantaginaceae	Blue Waterhyssop	28.528594	-81.096171	18		Pine Lily Preserve, Bithlo, Florida	native	173	150	247	http://eol.org/data_objects/19215817		0.706185567	0.392712551	0.968627451	254	39	97	10.62	6
Baptisia australis	Fabaceae	Blue Wild Indigo							161	139	128	http://eol.org/data_objects/24107082		0.055555556	0.204968944	0.631372549	20	20	63	-54.44	1040
Baptisia australis	Fabaceae	Blue Wild Indigo					Texas	native	139	137	197	http://eol.org/data_objects/1378643	too vague	0.672222222	0.304568528	0.77254902	242	30	77	7.22	1038
Baptisia australis	Fabaceae	Blue Wild Indigo							154	96	200	http://eol.org/data_objects/23290449		0.759615385	0.52	0.784313725	273	52	78	15.96	1039
Baptisia australis	Fabaceae	Blue Wild Indigo	36.094124°	-86.557631°	161		Long Hunter State Park - Bryant Grove Trail, Davidson County, Tennessee	native	146	110	165	http://eol.org/data_objects/22948205		0.775757576	0.333333333	0.647058824	279	33	65	17.58	379
Baptisia australis	Fabaceae	Blue Wild Indigo	36.094124°	-86.557631°	161		Long Hunter State Park - Bryant Grove Trail, Davidson County, Tennessee	native	116	89	130	http://eol.org/data_objects/22948203		0.776422764	0.315384615	0.509803922	280	32	51	17.64	378
Baptisia australis	Fabaceae	Blue Wild Indigo							134	96	152	http://eol.org/data_objects/2925		0.779761905	0.368421053	0.596078431	281	37	60	17.98	1041
Baptisia australis	Fabaceae	Blue Wild Indigo	36.094124°	-86.557631°	161		Long Hunter State Park - Bryant Grove Trail, Davidson County, Tennessee	native	169	131	170	http://eol.org/data_objects/22948206		0.829059829	0.229411765	0.666666667	298	23	67	22.91	380
Baptisia australis var. aberrans	Fabaceae	Blue Wild Indigo	36.076643°	-78.863986°	97		3602 Snow Hill Rd, Durham, North Carolina	native	64	72	244	http://eol.org/data_objects/21949508		0.659259259	0.737704918	0.956862745	237	74	96	5.93	375
Baptisia australis var. minor	Fabaceae	Blue Wild Indigo	NA	NA	NA		National Botanic Garden, Washington, DC	cultivated	133	117	181	http://eol.org/data_objects/17276214		0.708333333	0.35359116	0.709803922	255	35	71	10.83	1030
Baptisia australis var. minor	Fabaceae	Blue Wild Indigo							69	50	95	http://eol.org/data_objects/22709627		0.737037037	0.473684211	0.37254902	265	47	37	13.70	1042
Blephilia hirsuta	Lamiaceae	Hairy Pagoda-plant	40.127702°	-88.213249°	216		Along a woodland path at Busey Woods in Urbana, Illinois	native	179	179	185	http://eol.org/data_objects/24110520		0.666666667	0.032432432	0.725490196	240	3	73	6.67	766
Blephilia hirsuta	Lamiaceae	Hairy Pagoda-plant	36.052735°	-86.909319°	199		near Nature Center, Edwin Warner Park, Nashville, Davidson County, Tennessee, US	native	203	190	229	http://eol.org/data_objects/21888808		0.722222222	0.170305677	0.898039216	260	17	90	12.22	364
Blephilia hirsuta	Lamiaceae	Hairy Pagoda-plant	38.033056°	-90.129722°	123		Magnolia Hollow Conservation Area, along main road, 0.7 airline miles W of the western bank of the Mississippi River	native	218	213	222	http://eol.org/data_objects/17496878		0.759259259	0.040540541	0.870588235	273	4	87	15.93	590
Blephilia hirsuta	Lamiaceae	Hairy Pagoda-plant	36.052735°	-86.909319°	199		near Nature Center, Edwin Warner Park, Nashville, Davidson County, Tennessee, US	native	164	155	169	http://eol.org/data_objects/21888809		0.773809524	0.082840237	0.662745098	279	8	66	17.38	365
Blephilia hirsuta	Lamiaceae	Hairy Pagoda-plant	36.052735°	-86.909319°	199		near Nature Center, Edwin Warner Park, Nashville, Davidson County, Tennessee, US	native	169	162	172	http://eol.org/data_objects/21888807		0.783333333	0.058139535	0.674509804	282	6	67	18.33	363
Blephilia hirsuta	Lamiaceae	Hairy Pagoda-plant	36.052735°	-86.909319°	199		near Nature Center, Edwin Warner Park, Nashville, Davidson County, Tennessee, US	native	164	153	168	http://eol.org/data_objects/21888806		0.788888889	0.089285714	0.658823529	284	9	66	18.89	362
Blephilia hirsuta	Lamiaceae	Hairy Pagoda-plant	38.033056°	-90.129722°	123		Magnolia Hollow Conservation Area, along main road, 0.7 airline miles W of the western bank of the Mississippi River	native	246	216	243	http://eol.org/data_objects/17496885		0.85	0.12195122	0.964705882	306	12	96	25.00	591
Blephilia hirsuta	Lamiaceae	Hairy Pagoda-plant	38.033056°	-90.129722°	123		Magnolia Hollow Conservation Area, along main road, 0.7 airline miles W of the western bank of the Mississippi River	native	230	187	225	http://eol.org/data_objects/22100341		0.852713178	0.186956522	0.901960784	307	19	90	25.27	593
Blephilia hirsuta	Lamiaceae	Hairy Pagoda-plant	38.033056°	-90.129722°	123		Magnolia Hollow Conservation Area, along main road, 0.7 airline miles W of the western bank of the Mississippi River	native	179	145	175	http://eol.org/data_objects/17496886		0.852941176	0.189944134	0.701960784	307	19	70	25.29	592
BLUE									0	0	255			0.666666667	1	1	240	100	100	6.67	1168
Brodiaea coronaria	Asparagaceae	Crown Brodiaea	42.252306°	-123.693755°	405		Illinois River (Josephine, Oregon, US)	native	61	120	210	http://eol.org/data_objects/17731639		0.600671141	0.70952381	0.823529412	216	71	82	0.07	859
Brodiaea coronaria	Asparagaceae	Crown Brodiaea	42.252306°	-123.693755°	405		Illinois River (Josephine, Oregon, US)	native	109	134	221	http://eol.org/data_objects/17731640		0.629464286	0.50678733	0.866666667	227	51	87	2.95	860
Brodiaea coronaria	Asparagaceae	Crown Brodiaea	38.445464°	-121.823296°	19		Dixon, CA	native	169	141	224	http://eol.org/data_objects/24050801		0.722891566	0.370535714	0.878431373	260	37	88	12.29	633
Brodiaea coronaria	Asparagaceae	Crown Brodiaea	41.134556°	-81.420267°	301		Naches Trail Preserve, Pierce County, Washington	native	149	103	197	http://eol.org/data_objects/13502637		0.74822695	0.47715736	0.77254902	269	48	77	14.82	815
Brodiaea coronaria	Asparagaceae	Crown Brodiaea	42.544050°	-124.278176°	440		USA, Oregon, Curry County	native	121	71	154	http://eol.org/data_objects/22944407		0.767068273	0.538961039	0.603921569	276	54	60	16.71	888
Brodiaea coronaria	Asparagaceae	Crown Brodiaea	42.544050°	-124.278176°	440		USA, Oregon, Curry County	native	141	89	151	http://eol.org/data_objects/22944408		0.806451613	0.410596026	0.592156863	290	41	59	20.65	889
Brodiaea coronaria	Asparagaceae	Crown Brodiaea	41.734428°	-121.515656°	1404		Lava Beds National Monument (Siskiyou County, California, US)	native	68	38	67	http://eol.org/data_objects/12508854		0.838888889	0.441176471	0.266666667	302	44	27	23.89	837
Brodiaea coronaria	Asparagaceae	Crown Brodiaea	37.502159°	-120.238241°	257		Hornitos (Mariposa County, California, US)	native	126	87	121	http://eol.org/data_objects/12508853		0.854700855	0.30952381	0.494117647	308	31	49	25.47	477
Brodiaea coronaria ssp. rosea	Asparagaceae	Crown Brodiaea					United States, California, Plumas County, Indian Valley, Stanton Creek, near waters edge	native	160	150	26	http://eol.org/data_objects/23559907	landscape photo; unable to locate	0.154228856	0.8375	0.62745098	56	84	63	-44.58	1043
Brodiaea coronaria ssp. rosea	Asparagaceae	Crown Brodiaea	39.186279°	-122.521095°	594		Stove Glade (ca 1 mile N of N end Indian Valley Res) (Lake County, California, US)	native	203	192	221	http://eol.org/data_objects/13148460		0.729885057	0.131221719	0.866666667	263	13	87	12.99	705
Brodiaea stellaris	Asparagaceae	Starflower Brodiaea							142	82	175	http://eol.org/data_objects/23389987		0.774193548	0.531428571	0.68627451	279	53	69	17.42	1044
Brodiaea stellaris	Asparagaceae	Starflower Brodiaea							145	76	98	http://eol.org/data_objects/23389989		0.946859903	0.475862069	0.568627451	341	48	57	34.69	1046
Brodiaea stellaris	Asparagaceae	Starflower Brodiaea							148	76	88	http://eol.org/data_objects/23389988		0.972222222	0.486486486	0.580392157	350	49	58	37.22	1045
Camassia angusta	Asparagaceae	Prairie Camas	37.470491°	-94.254169°	304		1 mi SE of Lamar, just W of Pleasant Hill School, where railroad tracks cross E-W dirt road, Barton County MO	native	116	111	105	http://eol.org/data_objects/17538907		0.090909091	0.094827586	0.454901961	33	9	45	-50.91	474
Camassia angusta	Asparagaceae	Prairie Camas	NA	NA	NA		wildflower garden in Urbana, Illinois	cultivated	120	116	151	http://eol.org/data_objects/24107156		0.685714286	0.231788079	0.592156863	247	23	59	8.57	1031
Camassia leichtlinii	Asparagaceae	Large Camas	43.301507°	-123.101175°	288		Glide (Douglas County, Oregon, US)	native	90	108	123	http://eol.org/data_objects/12509618	appears to be an old slide	0.575757576	0.268292683	0.482352941	207	27	48	-2.42	928
Camassia leichtlinii	Asparagaceae	Large Camas	39.992683°	-120.803947°	1577		Plumas County, California, US	native	188	171	212	http://eol.org/data_objects/13257852		0.735772358	0.193396226	0.831372549	265	19	83	13.58	739
Camassia leichtlinii subsp. suksdorfii	Asparagaceae	Large Camas	37.865107°	-119.538329°	2616		Yosemite National Park (Mariposa/Tuolumne County, California, US)	native	140	136	217	http://eol.org/data_objects/13149247	approximate	0.674897119	0.373271889	0.850980392	243	37	85	7.49	536
Camassia leichtlinii subsp. suksdorfii	Asparagaceae	Large Camas	37.865107°	-119.538329°	2616		Yosemite National Park (Mariposa/Tuolumne County, California, US)	native	162	156	245	http://eol.org/data_objects/13149245	approximate	0.677902622	0.363265306	0.960784314	244	36	96	7.79	534
Camassia leichtlinii subsp. suksdorfii	Asparagaceae	Large Camas	42.277002°	-123.645618°	391		Deer Creek Center - Selma, Oregon (Oregon, US)	native	164	156	210	http://eol.org/data_objects/13149238		0.691358025	0.257142857	0.823529412	249	26	82	9.14	862
Camassia leichtlinii subsp. suksdorfii	Asparagaceae	Large Camas	37.865107°	-119.538329°	2616		Yosemite National Park (Mariposa/Tuolumne County, California, US)	native	168	152	242	http://eol.org/data_objects/13149246	approximate	0.696296296	0.371900826	0.949019608	251	37	95	9.63	535
Camassia leichtlinii subsp. suksdorfii	Asparagaceae	Large Camas	39.625395	-121.537	276		Butte County, California, US	native	110	87	195	http://eol.org/data_objects/13149249	approximate	0.702160494	0.553846154	0.764705882	253	55	76	10.22	123
Camassia leichtlinii subsp. suksdorfii	Asparagaceae	Large Camas	39.625395	-121.537	276		Butte County, California, US	native	117	85	223	http://eol.org/data_objects/13149248		0.70531401	0.618834081	0.874509804	254	62	87	10.53	124
Camassia leichtlinii subsp. suksdorfii	Asparagaceae	Large Camas	42.277002°	-123.645618°	391		Deer Creek Center - Selma, Oregon (Oregon, US)	native	175	157	233	http://eol.org/data_objects/13149239		0.706140351	0.326180258	0.91372549	254	33	91	10.61	863
Camassia leichtlinii subsp. suksdorfii	Asparagaceae	Large Camas	42.277002°	-123.645618°	391		Deer Creek Center - Selma, Oregon (Oregon, US)	native	135	89	143	http://eol.org/data_objects/13149236		0.808641975	0.377622378	0.560784314	291	38	56	20.86	861
Camassia quamash	Asparagaceae	Small Camas	39.315364°	-120.371654°	1981.2		Cedars, wet meadows above L. Van Norden, 6500' (Placer County, California, US)	native	77	94	217	http://eol.org/data_objects/12509622	GoogleEarth shows 2062 m	0.646428571	0.64516129	0.850980392	233	65	85	4.64	711
Camassia quamash	Asparagaceae	Small Camas	44.567390°	-123.332099°	145		Bald Hill Park, Corvallis, Oregon	native	68	59	136	http://eol.org/data_objects/5900749		0.686147186	0.566176471	0.533333333	247	57	53	8.61	939
Camassia quamash	Asparagaceae	Small Camas	44.407109°	-123.320869°	80		William L. Finley National Wildlife Refuge	native	163	155	212	http://eol.org/data_objects/22927438		0.69005848	0.268867925	0.831372549	248	27	83	9.01	937
Camassia quamash	Asparagaceae	Small Camas	47.232706°	-122.535181°	102		Morse Wildlife Preserve	native	119	107	186	http://eol.org/data_objects/13508264		0.691983122	0.424731183	0.729411765	249	42	73	9.20	945
Camassia quamash	Asparagaceae	Small Camas	37.255421°	-120.222550°	578		Sierra foothills (Merced County, California, US)	native	61	57	81	http://eol.org/data_objects/12509623	appears to be an older slide; approximate	0.694444444	0.296296296	0.317647059	250	30	32	9.44	462
Camassia quamash	Asparagaceae	Small Camas	37.659552°	-119.661624°	2266		Yosemite National Park, Badger Pass (Mariposa County, California, US)	native	107	96	149	http://eol.org/data_objects/12509626	appears to be an older slide	0.701257862	0.355704698	0.584313725	252	36	58	10.13	489
Camassia quamash	Asparagaceae	Small Camas	40.005833°	-120.956944°	979		Keddie, California, United States	native	153	126	251	http://eol.org/data_objects/16124187		0.702666667	0.498007968	0.984313725	253	50	98	10.27	747
Camassia quamash	Asparagaceae	Small Camas	45.8399°N	122.7511°W	3.048		Oaks to Wetlands Trail, west shore of Boot Lake, Carty Unit, Ridgefield National Wildlife Refuge	native	106	92	147	http://eol.org/data_objects/5900752		0.709090909	0.37414966	0.576470588	255	37	58	10.91	1026
Camassia quamash subsp. maxima	Asparagaceae	Small Camas	48.566111°	-123.454722°	62		Gore Nature Park, Brentwood Bay, British Columbia, Canada	native	142	121	206	http://eol.org/data_objects/18705274		0.707843137	0.412621359	0.807843137	255	41	81	10.78	951
Camassia quamash subsp. quamash	Asparagaceae	Small Camas					Upper Nye Basin (Lake County, California, US)	native	114	98	117	http://eol.org/data_objects/12509632	appears to be an older slide; too vague	0.807017544	0.162393162	0.458823529	291	16	46	20.70	1047
Campanula americana	Campanulaceae	American Bellflower	35.341931°	-90.048942°	83		Dogwood Ridge, Millington, TN	native	104	137	213	http://eol.org/data_objects/21950172		0.616207951	0.511737089	0.835294118	222	51	84	1.62	325
Campanula americana	Campanulaceae	American Bellflower	36.057323°	-86.796256°	240		east end of Lake Trail, Radnor Lake State Natural Area, Nashville, Davidson County, Tennessee, US	native	91	93	141	http://eol.org/data_objects/20820448		0.66	0.354609929	0.552941176	238	35	55	6.00	366
Campanula americana	Campanulaceae	American Bellflower	40.122545°	-88.210814°	217		The edge of a wooded area at Crystal Lake Park in Urbana, Illinois.	native	146	149	229	http://eol.org/data_objects/24110545		0.66064257	0.362445415	0.898039216	238	36	90	6.06	760
Campanula americana	Campanulaceae	American Bellflower	36.093155°	-81.813211°	1328		underneath the Linn Cove Viaduct along the Blue Ridge Parkway, Grandfather, NC	native	146	132	176	http://eol.org/data_objects/16883907		0.71969697	0.25	0.690196078	259	25	69	11.97	377
Campanula americana	Campanulaceae	American Bellflower	36.066227°	-86.887227°	205		Percy Warner Park, Nashville, Davidson County, Tennessee, US	native	109	74	178	http://eol.org/data_objects/12604467		0.72275641	0.584269663	0.698039216	260	58	70	12.28	372
Campanula americana	Campanulaceae	American Bellflower	43.020672°	-90.141985°	369		Governor Dodge State Park, Wisconsin	native	157	143	181	http://eol.org/data_objects/15648361		0.728070175	0.209944751	0.709803922	262	21	71	12.81	915
Campanula americana	Campanulaceae	American Bellflower	38.058333°	-91.228889°	194		0.3 airline miles W of the intersection of the Meramec River and MO State Hwy. H.	native	194	154	240	http://eol.org/data_objects/22031019	blue	0.744186047	0.358333333	0.941176471	268	36	94	14.42	598
Campanula americana	Campanulaceae	American Bellflower	41.512387°	-88.309429°	176		2939 Route 52, Minooka, Illinois, US	native	197	144	250	http://eol.org/data_objects/22427926		0.75	0.424	0.980392157	270	42	98	15.00	826
Campanula americana	Campanulaceae	American Bellflower	37.542778°	-88.983889°	164.8		Ca.1 mi S of Goreville, IL	native	168	130	191	http://eol.org/data_objects/22031025	corolla blue	0.770491803	0.319371728	0.749019608	277	32	75	17.05	479
Campanula americana	Campanulaceae	American Bellflower	37.723056°	-89.623333°	127		0.64 airline miles NWW of the intersection of Hwy. PCR 437 and the railroad on the western bank of the Mississippi River, Seventy-Six Conservation Area.	native	200	168	219	http://eol.org/data_objects/22031023	corolla blue	0.77124183	0.232876712	0.858823529	278	23	86	17.12	506
Campanula californica	Campanulaceae	Swamp Harebell	37.913372°	-122.728481°	50		Pt. Reyes, RCA Towers (Marin County, California, US)	native	114	110	170	http://eol.org/data_objects/13149381		0.677777778	0.352941176	0.666666667	244	35	67	7.78	578
Campanula californica	Campanulaceae	Swamp Harebell	39.372990°	-123.815392°	18		Jug Handle State Park (Mendocino County, California, US)	native	103	98	130	http://eol.org/data_objects/12509768		0.692708333	0.246153846	0.509803922	249	25	51	9.27	712
Campanula exigua	Campanulaceae	Chaparral Bellflower	37.341883°	-121.643002°	1280		Summit of Mount Hamilton., Stanislaus, California,	native	105	33	9	http://eol.org/data_objects/24599310		0.041666667	0.914285714	0.411764706	15	91	41	-55.83	465
Campanula exigua	Campanulaceae	Chaparral Bellflower					California	native	207	208	231	http://eol.org/data_objects/13149382	not exact enough	0.659722222	0.103896104	0.905882353	238	10	91	5.97	1048
Campanula exigua	Campanulaceae	Chaparral Bellflower					California	native	225	219	232	http://eol.org/data_objects/13149383	not exact enough	0.743589744	0.056034483	0.909803922	268	6	91	14.36	1049
Campanula exigua	Campanulaceae	Chaparral Bellflower	37.601661°	-121.719527°	236		Alameda County, California	native	144	104	167	http://eol.org/data_objects/12509769		0.772486772	0.377245509	0.654901961	278	38	65	17.25	484
Campanula griffinii	Campanulaceae	Griffin's Bellflower	36.466530°	-121.176252°	616		Pinnacles., San Benito, California	native	131	117	102	http://eol.org/data_objects/21879513		0.086206897	0.221374046	0.51372549	31	22	51	-51.38	406
Campanula rotundifolia	Campanulaceae	Harebell	48.759613°	-113.787022°	1472		Glacier National Park (Montana, US	native	107	113	146	http://eol.org/data_objects/13257950		0.641025641	0.267123288	0.57254902	231	27	57	4.10	954
Campanula rotundifolia	Campanulaceae	Harebell	51.178363°	-115.570769°	1402	x	Banff, Paradise Valley	native	62	67	116	http://eol.org/data_objects/12509773		0.651234568	0.465517241	0.454901961	234	47	45	5.12	960
Campanula rotundifolia	Campanulaceae	Harebell	48.759613°	-113.787022°	1472		Glacier N.P. - lower loop trail (Flathead County, Montana, US)	native	139	135	236	http://eol.org/data_objects/23794827	too vague	0.673267327	0.427966102	0.925490196	242	43	93	7.33	953
Campanula rotundifolia	Campanulaceae	Harebell	40.04594649	-107.0700193	2956.56	x	Bear Lake Campground (Routt County, Colorado	native	103	95	167	http://eol.org/data_objects/13257951		0.685185185	0.431137725	0.654901961	247	43	65	8.52	132
Campanula rotundifolia	Campanulaceae	Harebell	41.160816°	-105.368596°	2492	x	Vedauwoo Rocks (Albany, Wyoming,	native	159	150	199	http://eol.org/data_objects/23484197		0.697278912	0.246231156	0.780392157	251	25	78	9.73	816
Campanula rotundifolia	Campanulaceae	Harebell	42.285463°	-92.001674°	272		Iowa, 2 mi S of Brandon	native	113	106	137	http://eol.org/data_objects/22728416		0.704301075	0.226277372	0.537254902	254	23	54	10.43	879
Campanula rotundifolia	Campanulaceae	Harebell	35.358600°	-111.620800°	2608		Locket Meadows San Francisco Mts	native	157	117	239	http://eol.org/data_objects/13523862		0.721311475	0.510460251	0.937254902	260	51	94	12.13	326
Campanula rotundifolia	Campanulaceae	Harebell	40.342793°	-105.683639°	2905	x	Rocky Mountain National Park (Colorado	native	210	196	237	http://eol.org/data_objects/13257948		0.723577236	0.172995781	0.929411765	260	17	93	12.36	769
Campanula rotundifolia	Campanulaceae	Harebell	36.120833°	-106.810278°	3225	x	Nacimiento Mountains, near Resumidero Spring (Rio Arriba County, New Mexico	native	152	119	203	http://eol.org/data_objects/13149402		0.732142857	0.413793103	0.796078431	264	41	80	13.21	385
Campanula rotundifolia	Campanulaceae	Harebell	43.008608°	-89.738456°	373		Mount Horeb, Wisconsin	native	132	101	178	http://eol.org/data_objects/16898683		0.733766234	0.43258427	0.698039216	264	43	70	13.38	910
Campanula scabrella	Campanulaceae	Rough Bellflower	41.319871°	-122.479184°	2731	x	Mt. Eddy (Siskiyou/Trinity County, California	native	168	147	219	http://eol.org/data_objects/22426348		0.715277778	0.328767123	0.858823529	258	33	86	11.53	820
Campanula scabrella	Campanulaceae	Rough Bellflower					US	native	130	117	130	http://eol.org/data_objects/23354124	too vague	0.833333333	0.1	0.509803922	300	10	51	23.33	1051
Campanula scabrella	Campanulaceae	Rough Bellflower					US	native	160	152	157	http://eol.org/data_objects/23354122	too vague	0.895833333	0.05	0.62745098	323	5	63	29.58	1050
Campanula scouleri	Campanulaceae	Pale Bellflower					US	native	179	175	166	http://eol.org/data_objects/13555641	too vague	0.115384615	0.072625698	0.701960784	42	7	70	-48.46	1053
Campanula scouleri	Campanulaceae	Pale Bellflower	42.146535°	-122.679526°	1066.8		Lambs mine trail Ashland (Jackson, Oregon	native	178	192	215	http://eol.org/data_objects/13149404	coordinates approximate	0.603603604	0.172093023	0.843137255	217	17	84	0.36	851
Campanula scouleri	Campanulaceae	Pale Bellflower	41.774326°	-122.577013°	1113		Siskiyou County, California	native	167	174	214	http://eol.org/data_objects/13149406		0.641843972	0.219626168	0.839215686	231	22	84	4.18	839
Campanula scouleri	Campanulaceae	Pale Bellflower							201	202	221	http://eol.org/data_objects/22942372		0.658333333	0.090497738	0.866666667	237	9	87	5.83	1056
Campanula scouleri	Campanulaceae	Pale Bellflower	42.146535°	-122.679526°	1066.8		Lambs mine trail Ashland (Jackson, Oregon	native	166	164	180	http://eol.org/data_objects/13149405		0.6875	0.088888889	0.705882353	248	9	71	8.75	852
Campanula scouleri	Campanulaceae	Pale Bellflower							197	187	221	http://eol.org/data_objects/12509777		0.715686275	0.153846154	0.866666667	258	15	87	11.57	1054
Campanula scouleri	Campanulaceae	Pale Bellflower							183	163	205	http://eol.org/data_objects/22942370		0.746031746	0.204878049	0.803921569	269	20	80	14.60	1055
Campanula scouleri	Campanulaceae	Pale Bellflower	45.746647°	-122.519438°	123		Clark County, Washington	native	213	209	217	http://eol.org/data_objects/13257954		0.75	0.036866359	0.850980392	270	4	85	15.00	941
Campanula scouleri	Campanulaceae	Pale Bellflower					US	native	144	127	151	http://eol.org/data_objects/23354126	too vague	0.784722222	0.158940397	0.592156863	283	16	59	18.47	1052
Campanula shetleri	Campanulaceae	Castle Campanula	41.174874°	-122.326677°	1444		along trail to Castle Dome of Castle Crags, CA	native	147	131	88	http://eol.org/data_objects/22375095		0.121468927	0.401360544	0.576470588	44	40	58	-47.85	817
Campanula wilkinsiana	Campanulaceae	Wilkin's Harebell	40.903015°	-123.156798°	1119		Shasta-Trinity National Forest (Trinity County, California	native	166	174	221	http://eol.org/data_objects/13257957		0.642424242	0.248868778	0.866666667	231	25	87	4.24	807
Campanula wilkinsiana	Campanulaceae	Wilkin's Harebell	40.903015°	-123.156798°	1119		Shasta-Trinity National Forest (Trinity County, California	native	173	173	222	http://eol.org/data_objects/13257958		0.666666667	0.220720721	0.870588235	240	22	87	6.67	808
Campanula wilkinsiana	Campanulaceae	Wilkin's Harebell	41.409400°	-122.194000°	4264	x	Mt. Shasta, Avalanche Gulch (Siskiyou County, California	native	89	78	149	http://eol.org/data_objects/22426351		0.692488263	0.476510067	0.584313725	249	48	58	9.25	824
Campanula wilkinsiana	Campanulaceae	Wilkin's Harebell	41.409400°	-122.194000°	4264	x	Mt. Shasta, Avalanche Gulch (Siskiyou County, California	native	81	71	133	http://eol.org/data_objects/22426350		0.693548387	0.466165414	0.521568627	250	47	52	9.35	823
Campanula wilkinsiana	Campanulaceae	Wilkin's Harebell	41.409400°	-122.194000°	4264	x	Mt. Shasta, Avalanche Gulch (Siskiyou County, California	native	131	115	183	http://eol.org/data_objects/22426349		0.705882353	0.371584699	0.717647059	254	37	72	10.59	822
Campanula wilkinsiana	Campanulaceae	Wilkin's Harebell	41.025635°	-122.918203°	1883		Kidd basin (Siskiyou County, California	native	143	75	182	http://eol.org/data_objects/13149418		0.77258567	0.587912088	0.71372549	278	59	71	17.26	814
Campanula wilkinsiana	Campanulaceae	Wilkin's Harebell	41.025635°	-122.918203°	1883		Kidd basin (Siskiyou County, California	native	119	70	142	http://eol.org/data_objects/13149417		0.780092593	0.507042254	0.556862745	281	51	56	18.01	813
Ceanothus integerrimus	Rhamnaceae	California Lilac	37.659552°	-119.661624°	2266		Yosemite National Park, Badger Pass (Mariposa County, California	native	227	195	182	http://eol.org/data_objects/12510433		0.048148148	0.198237885	0.890196078	17	20	89	-55.19	490
Ceanothus integerrimus	Rhamnaceae	California Lilac	39.992683°	-120.803947°	1577		Plumas County, California	native	189	157	140	http://eol.org/data_objects/13258338		0.057823129	0.259259259	0.741176471	21	26	74	-54.22	740
Ceanothus integerrimus	Rhamnaceae	California Lilac	37.674651°	-119.784061°	585		Yosemite/El Portal (Mariposa County, California	native	168	157	130	http://eol.org/data_objects/12510430		0.118421053	0.226190476	0.658823529	43	23	66	-48.16	498
Ceanothus integerrimus	Rhamnaceae	California Lilac	38.205994°	-120.455321°	719		ESE Sheep Ranch (Calaveras County)	native	206	205	160	http://eol.org/data_objects/13556038		0.163043478	0.223300971	0.807843137	59	22	81	-43.70	601
Ceanothus integerrimus	Rhamnaceae	California Lilac	37.630272°	-119.033235°	3353	x	Along Panorama Trail, Yosemite National Park (Mariposa County, California	native	232	234	211	http://eol.org/data_objects/13258342		0.18115942	0.098290598	0.917647059	65	10	92	-41.88	485
Ceanothus integerrimus	Rhamnaceae	California Lilac	37.865107°	-119.538329°	2616		Yosemite National Park (Mariposa County, California	native	194	197	167	http://eol.org/data_objects/13258343	approximate	0.183333333	0.152284264	0.77254902	66	15	77	-41.67	537
Ceanothus integerrimus	Rhamnaceae	California Lilac			1828.8		Cedars, off porch at house (Placer County, California	native	213	235	68	http://eol.org/data_objects/12510429	unable to locate	0.188622754	0.710638298	0.921568627	68	71	92	-41.14	1057
Ceanothus integerrimus	Rhamnaceae	California Lilac	37.864719°	-120.547427°	279		Trail along the South Fork of the Tuolumne River, accessed from Hwy 120 (Tuolumne County, California	native	189	195	173	http://eol.org/data_objects/13258344	approximate	0.212121212	0.112820513	0.764705882	76	11	76	-38.79	532
Ceanothus integerrimus	Rhamnaceae	California Lilac	40.866540°	-122.254172°	505		Hirz Bay Area (Shasta County, California	native	151	155	161	http://eol.org/data_objects/13258340		0.6	0.062111801	0.631372549	216	6	63	0.00	806
Ceanothus integerrimus	Rhamnaceae	California Lilac	42.277002°	-123.645618°	391		Deer Creek Center - Selma, Oregon	native	185	185	209	http://eol.org/data_objects/13150119		0.666666667	0.114832536	0.819607843	240	11	82	6.67	864
Clematis viticaulis	Ranunculaceae	Millboro Leatherflower	38.111733°	-79.650210°	620		Bath County, Virginia	native	210	203	182	http://eol.org/data_objects/23559034	general	0.125	0.133333333	0.823529412	45	13	82	-47.50	600
Collinsia concolor	Plantaginaceae	Chinese Houses	36.438836°	-118.904544°	322		Three Rivers (Tulare County, California	native	135	67	109	http://eol.org/data_objects/12511594		0.897058824	0.503703704	0.529411765	323	50	53	29.71	403
Collinsia parviflora	Plantaginaceae	Blue-eyed Mary	37.903898°	-119.826927°	1594		Along Hetch Hetchy road east of Mather, Yosemite National Park (Tuolumne County, California	native	76	89	126	http://eol.org/data_objects/13259189		0.623333333	0.396825397	0.494117647	224	40	49	2.33	571
Collinsia parviflora	Plantaginaceae	Blue-eyed Mary	34.243341°		2164		Sugar Loaf (San Bernardino County, California	native	159	163	185	http://eol.org/data_objects/13151427		0.641025641	0.140540541	0.725490196	231	14	73	4.10	299
Collinsia parviflora	Plantaginaceae	Blue-eyed Mary	39.453256°	-119.884281°	2056		Hunter Lake Road (Washoe, Nevada	native	129	138	188	http://eol.org/data_objects/17747720		0.641242938	0.313829787	0.737254902	231	31	74	4.12	713
Collinsia parviflora	Plantaginaceae	Blue-eyed Mary					Bureau of Land Management Jarbidge Resource Area	native	183	187	222	http://eol.org/data_objects/1381428		0.64957265	0.175675676	0.870588235	234	18	87	4.96	1058
Collinsia parviflora	Plantaginaceae	Blue-eyed Mary			2164.08		Cedars, Airplane Meadow, (Placer County, California	native	114	126	237	http://eol.org/data_objects/12511619	unable to locate	0.650406504	0.518987342	0.929411765	234	52	93	5.04	1059
Collinsia parviflora	Plantaginaceae	Blue-eyed Mary	37.865107°	-119.538329°	2616		Yosemite Valley, Yosemite National Park (Mariposa County, California	native	91	96	167	http://eol.org/data_objects/13259190	approximate	0.655701754	0.45508982	0.654901961	236	46	65	5.57	538
Collinsia parviflora	Plantaginaceae	Blue-eyed Mary	37.843254°	-119.834902°	1429		Along the gated dirt road south of Ackerson Meadow (Tuolumne County, California	native	125	122	167	http://eol.org/data_objects/13259187		0.677777778	0.269461078	0.654901961	244	27	65	7.78	528
Collinsia parviflora	Plantaginaceae	Blue-eyed Mary	39.553284°	-120.251273°	2042		Sierra County, California	native	213	203	248	http://eol.org/data_objects/13259185		0.703703704	0.181451613	0.97254902	253	18	97	10.37	723
Collinsia parviflora	Plantaginaceae	Blue-eyed Mary	37.219699°	-112.928573°	1668		Zion National Park, Checkerboard Mesa area (Utah	native	196	160	199	http://eol.org/data_objects/12511617		0.820512821	0.195979899	0.780392157	295	20	78	22.05	459
Collinsia parviflora	Plantaginaceae	Blue-eyed Mary					Sonora Pass Road (California	native	126	112	115	http://eol.org/data_objects/12511618	too vague	0.964285714	0.111111111	0.494117647	347	11	49	36.43	1060
Collinsia sparsiflora	Plantaginaceae	Spinster's Blue Eyed Mary	36.379013°	-121.566443°	469		Hastings Natural History Reservation (Monterey County, California	native	112	69	69	http://eol.org/data_objects/12511623		0	0.383928571	0.439215686	0	38	44	-60.00	401
Collinsia sparsiflora	Plantaginaceae	Spinster's Blue Eyed Mary	36.140757°	-118.627281°	1430		California, Sequoia National Park, Sunset Trail	native	211	204	201	http://eol.org/data_objects/22858611	trailhead	0.05	0.047393365	0.82745098	18	5	83	-55.00	387
Collinsia sparsiflora	Plantaginaceae	Spinster's Blue Eyed Mary	38.327691°	-119.636839°	2932	x	Sonora Pass (Tuolumne County, California	native	186	194	229	http://eol.org/data_objects/13151436		0.635658915	0.187772926	0.898039216	229	19	90	3.57	611
Collinsia sparsiflora	Plantaginaceae	Spinster's Blue Eyed Mary	36.596373°	-118.732735°	2288		California, Sequoia National Park, Alta Trail	native	168	170	220	http://eol.org/data_objects/22858626	trailhead	0.66025641	0.236363636	0.862745098	238	24	86	6.03	427
Collinsia sparsiflora	Plantaginaceae	Spinster's Blue Eyed Mary	43.038019°	-107.093115°	1795		Hell's Half Acre	native	183	163	240	eol.org/data_objects/24169370		0.70995671	0.320833333	0.941176471	256	32	94	11.00	917
Collinsia sparsiflora	Plantaginaceae	Spinster's Blue Eyed Mary	37.881806°	-121.912763°	1112		Mount Diablo State Park, Contra Costa County, CA	native	132	87	171	http://eol.org/data_objects/21946224		0.755952381	0.49122807	0.670588235	272	49	67	15.60	559
Collinsia sparsiflora	Plantaginaceae	Spinster's Blue Eyed Mary	38.886667°	-122.776667°	848		Boggs Lake Preserve (Lake County, California,	native	176	145	173	http://eol.org/data_objects/12654339		0.849462366	0.176136364	0.690196078	306	18	69	24.95	665
Collinsia sparsiflora	Plantaginaceae	Spinster's Blue Eyed Mary	38.502469°	-122.265389°	291		Napa County, California	native	231	192	214	http://eol.org/data_objects/13259191		0.905982906	0.168831169	0.905882353	326	17	91	30.60	636
Collinsia sparsiflora var. arvensis	Plantaginaceae	Spinster's Blue Eyed Mary	38.971719°	-122.769150°	1170		JEPS101630-southwest flank Mt. Konocti (ca. 4 miles E of Kelseyville), on Benson Ridge, in bottom of internally drained depression (Lake County, California	native	179	102	185	http://eol.org/data_objects/13151438		0.821285141	0.448648649	0.725490196	296	45	73	22.13	676
Collinsia sparsiflora var. collina	Plantaginaceae	Spinster's Blue Eyed Mary	36.466530°	-121.176252°	616		Pinnacles National Monument (San Benito County, California	native	150	118	169	http://eol.org/data_objects/13151439		0.77124183	0.301775148	0.662745098	278	30	66	17.12	407
Collinsia sparsiflora var. collina	Plantaginaceae	Spinster's Blue Eyed Mary	36.466530°	-121.176252°	616		Pinnacles National Monument (San Benito County, California	native	139	98	149	http://eol.org/data_objects/13151440		0.800653595	0.342281879	0.584313725	288	34	58	20.07	408
Collinsia verna	Plantaginaceae	Spring Blue Eyed Mary	36.397158°	-86.275543°	196		South of Taylor Hollow Natural Area, TN, Sumner County, Tennessee	native	106	130	178	http://eol.org/data_objects/22948216	approximate	0.611111111	0.404494382	0.698039216	22	40	70	1.11	402
Collinsia verna	Plantaginaceae	Spring Blue Eyed Mary	40.600386°	-80.007500°	295		North Park, Wexford, Pennsylvania	native	153	172	249	http://eol.org/data_objects/24625308		0.633680556	0.385542169	0.976470588	228	39	98	3.37	800
Collinsia verna	Plantaginaceae	Spring Blue Eyed Mary	39.957492	-80.466316	279		Richhill, Pennsylvania	native	157	173	241	http://eol.org/data_objects/24624268		0.634920635	0.348547718	0.945098039	229	35	95	3.49	130
Collinsia verna	Plantaginaceae	Spring Blue Eyed Mary	40.003495°	-88.651097°	206		mesic deciduous woodlands at Allerton Park in Piatt County, Illinois	native	112	122	178	http://eol.org/data_objects/24110615		0.641414141	0.370786517	0.698039216	231	37	70	4.14	746
Collinsia verna	Plantaginaceae	Spring Blue Eyed Mary	39.993130°	-80.463124°	430		West Finley, PA	native	205	199	245	http://eol.org/data_objects/23307158		0.688405797	0.187755102	0.960784314	248	19	96	8.84	745
Commelina erecta	Commelinaceae	Whitemouth Dayflower	38.997500°	-77.252500°	32		Maryland, Potomac River, Great Falls	native	131	178	245	http://eol.org/data_objects/22728810		0.597953216	0.465306122	0.960784314	215	47	96	-0.20	682
Commelina erecta	Commelinaceae	Whitemouth Dayflower	33.29633713	-81.66610718	65		Aiken, SC	native	63	116	204	http://eol.org/data_objects/23361200		0.604018913	0.691176471	0.8	217	69	80	0.40	9
Commelina erecta	Commelinaceae	Whitemouth Dayflower	28.536389°	-81.017561°	12		Christmas, Florida	native	90	146	249	http://eol.org/data_objects/20816974		0.607966457	0.638554217	0.976470588	219	64	98	0.80	194
Commelina erecta	Commelinaceae	Whitemouth Dayflower	27.644339°	-82.317464°	5		Little Manatee River, Manatee County, Florida	native	121	150	213	http://eol.org/data_objects/18593436		0.614130435	0.431924883	0.835294118	221	43	84	1.41	189
Commelina erecta	Commelinaceae	Whitemouth Dayflower	30.34906098	-97.80564029	181		Bunny Run, Austin, Texas	native	68	123	251	http://eol.org/data_objects/24763315		0.616575592	0.729083665	0.984313725	222	73	98	1.66	7
Commelina erecta	Commelinaceae	Whitemouth Dayflower	36.306183°	-87.127856°	118		Bicentennial Trail near Sycamore Creek, Ashland City, Cheatham County, Tennessee	native	103	135	230	http://eol.org/data_objects/20820740		0.624671916	0.552173913	0.901960784	225	55	90	2.47	398
Commelina erecta	Commelinaceae	Whitemouth Dayflower	31.539533°	-110.756196°	1237		near Patagonia, Arizona	native	152	170	225	http://eol.org/data_objects/13488232		0.625570776	0.324444444	0.882352941	225	32	88	2.56	206
Commelina erecta	Commelinaceae	Whitemouth Dayflower	41.000894°	-87.551946°	206		Hooper Branch Savanna Nature Preserve in Iroquois County, Illinois	native	102	124	205	http://eol.org/data_objects/24107214		0.631067961	0.502439024	0.803921569	227	50	80	3.11	810
Commelina erecta	Commelinaceae	Whitemouth Dayflower	36.306183°	-87.127856°	118		Bicentennial Trail near Sycamore Creek, Ashland City, Cheatham County, Tennessee	native	80	97	167	http://eol.org/data_objects/20820744		0.634099617	0.520958084	0.654901961	228	52	65	3.41	397
Commelina erecta	Commelinaceae	Whitemouth Dayflower	-14.56305	-68.83861	1079		Parque Nacional Madidi, rio Mojos, entre Mojos y Charopampa, La Paz, Bolivia		113	124	210	http://eol.org/data_objects/22041557		0.647766323	0.461904762	0.823529412	233	46	82	4.78	5
Conoclinium coelestinum	Asteraceae	Blue Mistflower	30.664531	-87.932596	1		Meaher State Park, Spanish Fort, Alabama	native	154	157	227	http://eol.org/data_objects/24799277		0.659817352	0.321585903	0.890196078	238	32	89	5.98	8
Conoclinium coelestinum	Asteraceae	Blue Mistflower	37.9747	-90.5322	199.644		St. Francois State Park, Coonville Creek bottomland	native	139	140	197	http://eol.org/data_objects/22000299		0.663793103	0.294416244	0.77254902	239	29	77	6.38	88
Conoclinium coelestinum	Asteraceae	Blue Mistflower	30.408435°	-89.399659°	6		Kiln-Delisle Rd., 2 km E of Kiln (Hancock County, Mississippi,	native	141	138	202	http://eol.org/data_objects/23794911		0.674479167	0.316831683	0.792156863	243	32	79	7.45	203
Conoclinium coelestinum	Asteraceae	Blue Mistflower	30.439308°	-90.459936°	9		S edge of Pontchatoula on old Hwy. 51 (Tangipahoa Parish, Louisiana	native	169	164	212	http://eol.org/data_objects/22551853	coordinates approximate	0.684027778	0.226415094	0.831372549	246	23	83	8.40	204
Conoclinium coelestinum	Asteraceae	Blue Mistflower	37.9747	-90.5322	199.644		St. Francois State Park, Coonville Creek bottomland	native	148	138	227	http://eol.org/data_objects/22000300		0.685393258	0.392070485	0.890196078	247	39	89	8.54	87
Conoclinium coelestinum	Asteraceae	Blue Mistflower	36.089945	-86.878241°	192		Cheekwood Botanical Garden, Nashville, Davidson County, Tennessee	native	169	153	237	http://eol.org/data_objects/19896573		0.698412698	0.35443038	0.929411765	251	35	93	9.84	30
Conoclinium coelestinum	Asteraceae	Blue Mistflower	38.993066°	-77.039790°	91		Tamarack Sts. NW., District of Columbia	native	162	129	206	http://eol.org/data_objects/18519166		0.738095238	0.373786408	0.807843137	266	37	81	13.81	681
Conoclinium coelestinum	Asteraceae	Blue Mistflower	39.922228	-89.816247	180		Rock Creek, Tallula, Illinois	native	185	144	233	http://eol.org/data_objects/22464023		0.743445693	0.381974249	0.91372549	268	38	91	14.34	129
Conoclinium coelestinum	Asteraceae	Blue Mistflower	40.112982°	-88.289549°	224		along a drainage canal at Kaufman Lake Park in Champaign, Illinois	native	167	149	180	http://eol.org/data_objects/24109579		0.76344086	0.172222222	0.705882353	275	17	71	16.34	759
Conoclinium coelestinum	Asteraceae	Blue Mistflower	36.77222	-91.27583	152.4		Mark Twain National Forest; Turner's Mill Access along NE bank of Eleven Point River at S end of Forest Road #3190, ca. 8 mi NE of Alton	native	232	220	222	http://eol.org/data_objects/1381506		0.972222222	0.051724138	0.909803922	350	5	91	37.22	43
Conradina grandiflora	Lamiaceae	Largeflower False Rosemary	28.733161°	-81.872971°	27		Palatlakaha Environmental and Agricultural Reserve (P.E.A.R.), Lake County, FL	native	194	197	237	http://eol.org/data_objects/22474169		0.65503876	0.181434599	0.929411765	236	18	93	5.50	197
Conradina grandiflora	Lamiaceae	Largeflower False Rosemary	26.879782°	-80.053374°	2		Juno Beach, Florida	native	201	199	217	eol.org/data_objects/22443623		0.685185185	0.082949309	0.850980392	247	8	85	8.52	186
Conradina grandiflora	Lamiaceae	Largeflower False Rosemary	26.879782°	-80.053374°	2		Juno Beach, Florida	native	202	183	229	http://eol.org/data_objects/22760007		0.735507246	0.200873362	0.898039216	265	20	90	13.55	187
Conradina grandiflora	Lamiaceae	Largeflower False Rosemary	26.879782°	-80.053374°	2		Juno Beach, Florida	native	202	187	219	http://eol.org/data_objects/22443581		0.744791667	0.146118721	0.858823529	268	15	86	14.48	185
Conradina grandiflora	Lamiaceae	Largeflower False Rosemary	27.024477°	-80.108988°	9		Jonathan Dickenson State Park, Florida	native	214	201	208	http://eol.org/data_objects/23874415		0.91025641	0.060747664	0.839215686	328	6	84	31.03	188
CYAN									0	255	255			0.5	1	1	180	100	100	-10.00	1170
Cynoglossum grande	Boraginaceae	Pacific Hound's Tongue	38.637936	-122.861384	102		Sonoma Coast OAEC California Naturalist, Sonoma, US-CA	native	120	168	251	http://eol.org/data_objects/21945311		0.605597964	0.521912351	0.984313725	218	52	98	0.56	97
Cynoglossum grande	Boraginaceae	Pacific Hound's Tongue	37.31425004	-122.1926612	646		Skyline Ridge Open Space Preserve, San Mateo, US-CA	native	99	125	205	http://eol.org/data_objects/24050351		0.625786164	0.517073171	0.803921569	225	52	80	2.58	46
Cynoglossum grande	Boraginaceae	Pacific Hound's Tongue	37.826192°	-122.499704°	225		Golden Gate National Recreation Area, Marin Headlands (Marin County, California,	native	80	94	139	http://eol.org/data_objects/12512503		0.627118644	0.424460432	0.545098039	226	42	55	2.71	527
Cynoglossum grande	Boraginaceae	Pacific Hound's Tongue	37.84002127	-122.1859932	333		Huckleberry Botanic Regional Preserve, Contra Costa, US-CA	native	8	51	214	http://eol.org/data_objects/21938365		0.631877023	0.962616822	0.839215686	227	96	84	3.19	63
Cynoglossum grande	Boraginaceae	Pacific Hound's Tongue	42.277002°	-123.645618°	391		Deer Creek Center - Selma, Oregon	native	139	156	233	http://eol.org/data_objects/13152263		0.636524823	0.403433476	0.91372549	229	40	91	3.65	865
Cynoglossum grande	Boraginaceae	Pacific Hound's Tongue	42.479066°	-122.912701°	633		Upper Table Rock trail, southern oregon (Oregon	native	121	144	249	http://eol.org/data_objects/13152261		0.63671875	0.514056225	0.976470588	229	51	98	3.67	887
Cynoglossum grande	Boraginaceae	Pacific Hound's Tongue	37.898919	-121.917823	475		Mount Diablo State Park, Contra Costa, US-CA	native	72	90	180	http://eol.org/data_objects/23366539		0.638888889	0.6	0.705882353	230	60	71	3.89	72
Cynoglossum grande	Boraginaceae	Pacific Hound's Tongue	38.779772°	-123.085231°	126		Cherry Creek (Sonoma County, California	native	155	128	212	http://eol.org/data_objects/23484234		0.720238095	0.396226415	0.831372549	259	40	83	12.02	662
Cynoglossum grande	Boraginaceae	Pacific Hound's Tongue	39.053583°	-122.360590°	430		Payne Ranch (Colusa County, California	native	75	39	131	http://eol.org/data_objects/13152268		0.731884058	0.702290076	0.51372549	263	70	51	13.19	684
Cynoglossum grande	Boraginaceae	Pacific Hound's Tongue	38.650374°	-122.479201°	350		Etna Springs Road (Napa County, California	native	151	119	152	http://eol.org/data_objects/12512504		0.828282828	0.217105263	0.596078431	298	22	60	22.83	646
Cynoglossum virginianum	Boraginaceae	Wild Comfrey	36.06264°	-86.87963°	209		Percy Warner Park, Davidson County, Tennessee	native	166	189	238	http://eol.org/data_objects/21888457		0.613425926	0.302521008	0.933333333	221	30	93	1.34	995
Cynoglossum virginianum	Boraginaceae	Wild Comfrey	35.90091369	-79.03381347	96		Chapel Hill, North Carolina	native	156	165	197	http://eol.org/data_objects/13531862		0.630081301	0.208121827	0.77254902	227	21	77	3.01	17
Cynoglossum virginianum	Boraginaceae	Wild Comfrey	36.06264°	-86.87963°	209		Percy Warner Park, Davidson County, Tennessee	native	172	175	199	http://eol.org/data_objects/21888458		0.648148148	0.135678392	0.780392157	233	14	78	4.81	996
Cynoglossum virginianum	Boraginaceae	Wild Comfrey	36.06264°	-86.87963°	209		Percy Warner Park, Davidson County, Tennessee	native	201	202	226	http://eol.org/data_objects/21888461		0.66	0.110619469	0.88627451	238	11	89	6.00	997
Datura stramonium var. chalybaea	Solanaceae	Jimsonweed	51.166667°	-1.666667°	102		Vice County: North Hampshire, VC12, England		101	94	117	http://eol.org/data_objects/22897509		0.717391304	0.196581197	0.458823529	258	20	46	11.74	959
Delphinium decorum	Ranunculaceae	Yellow-tinged Larkspur	37.99663277	-122.9802918	29		Chimney Rock, Pt. Reyes (Marin County, California	native	68	53	210	http://eol.org/data_objects/13152689		0.682590234	0.747619048	0.823529412	246	75	82	8.26	89
Delphinium decorum	Ranunculaceae	Yellow-tinged Larkspur	38.418100°	-123.104361°	29		Kortum Trail, Sonoma State Beach (Sonoma County, California	native	86	71	221	http://eol.org/data_objects/13152688		0.683333333	0.678733032	0.866666667	246	68	87	8.33	624
Delphinium decorum	Ranunculaceae	Yellow-tinged Larkspur	39.083964°	-122.808450°	690		Lake County, California	native	86	81	129	http://eol.org/data_objects/12512773		0.684027778	0.372093023	0.505882353	246	37	51	8.40	689
Delphinium decorum	Ranunculaceae	Yellow-tinged Larkspur					Botanisk Have Århus		36	22	120	http://eol.org/data_objects/19157842		0.69047619	0.816666667	0.470588235	249	82	47	9.05	1061
Delphinium decorum	Ranunculaceae	Yellow-tinged Larkspur	42.277002°	-123.645618°	391		Deer Creek Center - Selma, Oregon	native	119	63	193	http://eol.org/data_objects/13152695		0.738461538	0.67357513	0.756862745	266	67	76	13.85	869
Delphinium decorum	Ranunculaceae	Yellow-tinged Larkspur	42.277002°	-123.645618°	391		Deer Creek Center - Selma, Oregon	native	116	63	186	http://eol.org/data_objects/13152694		0.738482385	0.661290323	0.729411765	266	66	73	13.85	868
Delphinium decorum	Ranunculaceae	Yellow-tinged Larkspur	42.277002°	-123.645618°	391		Deer Creek Center - Selma, Oregon	native	125	59	187	http://eol.org/data_objects/13152691		0.752604167	0.684491979	0.733333333	271	68	73	15.26	866
Delphinium decorum	Ranunculaceae	Yellow-tinged Larkspur	42.277002°	-123.645618°	391		Deer Creek Center - Selma, Oregon	native	143	72	208	http://eol.org/data_objects/13152693		0.753676471	0.653846154	0.815686275	271	65	82	15.37	867
Delphinium decorum	Ranunculaceae	Yellow-tinged Larkspur	40.849001°	-120.856734°	1851		ca. 2 miles N of Slate Mtn., Trinity Mountains (Shasta County, California	native	121	71	152	http://eol.org/data_objects/13152690		0.769547325	0.532894737	0.596078431	277	53	60	16.95	805
Delphinium decorum	Ranunculaceae	Yellow-tinged Larkspur	36.355976°	-121.273699°	122		Greenfield Highway (Monterey County, California	native	98	61	87	http://eol.org/data_objects/12512774	approximate	0.882882883	0.37755102	0.384313725	318	38	38	28.29	400
Delphinium gracilentum	Ranunculaceae	Pine Forest Larkspur	37.865107°	-119.538329°	2616		Yosemite National Park, valley (Mariposa County, California	native	53	62	94	http://eol.org/data_objects/12512780	approximate	0.630081301	0.436170213	0.368627451	227	44	37	3.01	540
Delphinium gracilentum	Ranunculaceae	Pine Forest Larkspur	37.865101°	-119.538329°	2616		Yosemite National Park (Mariposa County, California	native	117	129	208	http://eol.org/data_objects/13259993		0.644688645	0.4375	0.815686275	232	44	82	4.47	533
Delphinium gracilentum	Ranunculaceae	Pine Forest Larkspur	37.865107°	-119.538329°	2616		Yosemite National Park, valley (Mariposa County, California	native	68	70	106	http://eol.org/data_objects/12512779	approximate	0.657894737	0.358490566	0.415686275	237	36	42	5.79	539
Delphinium gracilentum	Ranunculaceae	Pine Forest Larkspur	36.789298°	-118.672838°	1425		Sequoia - Kings Canyon National Park (California	native	142	118	126	http://eol.org/data_objects/12512781		0.944444444	0.169014085	0.556862745	340	17	56	34.44	433
Delphinium patens	Ranunculaceae	Spreading Larkspur	39.605152	-121.559195	370		North Table Mountain Ecological Reserve, Butte County, CA	native	88	112	234	http://eol.org/data_objects/23719274		0.639269406	0.623931624	0.917647059	230	62	92	3.93	120
Delphinium patens	Ranunculaceae	Spreading Larkspur	37.186921°	-121.547138°	808		Henry W. Coe State Park (Santa Clara County, California	native	91	78	159	http://eol.org/data_objects/13260062		0.693415638	0.509433962	0.623529412	250	51	62	9.34	448
Delphinium patens	Ranunculaceae	Spreading Larkspur	37.91530218	-121.9478405	205		Mount Diablo State Park, Contra Costa, US-CA	native	53	36	117	http://eol.org/data_objects/21947170		0.701646091	0.692307692	0.458823529	253	69	46	10.16	73
Delphinium patens	Ranunculaceae	Spreading Larkspur	39.605152	-121.559195	370		North Table Mountain Ecological Reserve, Butte County, CA	native	136	117	194	http://eol.org/data_objects/23719277		0.707792208	0.396907216	0.760784314	255	40	76	10.78	121
Delphinium patens	Ranunculaceae	Spreading Larkspur	39.589123°	-121.544553°	392		Table Mountain, Near Oroville, California (Butte County, California	native	96	54	179	http://eol.org/data_objects/13152765		0.722666667	0.698324022	0.701960784	260	70	70	12.27	731
Delphinium patens	Ranunculaceae	Spreading Larkspur					Hornitos (Mariposa County, California	native	73	55	106	http://eol.org/data_objects/12512805		0.725490196	0.481132075	0.415686275	261	48	42	12.55	1062
Delphinium patens	Ranunculaceae	Spreading Larkspur	39.977106°	-121.423303°	1915		Table Mountain (Butte County, California	native	100	29	194	http://eol.org/data_objects/17766762		0.738383838	0.850515464	0.760784314	266	85	76	13.84	737
Delphinium patens subsp. hepaticoideum	Ranunculaceae	Spreading Larkspur	37.677778°	-119.624167°	2104		McGurk Meadow north of Glacier Point road, Yosemite National Park (Mariposa County, California	native	127	136	234	http://eol.org/data_objects/13152769		0.652647975	0.457264957	0.917647059	235	46	92	5.26	500
Delphinium patens subsp. patens	Ranunculaceae	Spreading Larkspur	37.187830°	-121.549532°	809		Live Oak Trail, Henry W. Coe State Park (Santa Clara County, California	native	131	115	224	http://eol.org/data_objects/13260063		0.691131498	0.486607143	0.878431373	249	49	88	9.11	457
Delphinium patens subsp. patens	Ranunculaceae	Spreading Larkspur	36.466530°	-121.176252°	616		Pinnacles National Monument (San Benito County, California	native	84	69	163	http://eol.org/data_objects/13152771		0.693262411	0.576687117	0.639215686	250	58	64	9.33	409
Downingia pusilla	Campanulaceae	Dwarf Calicoflower	38.258963°	-121.849187°	10		Jepson Prairie, 2 miles SW of Olcutt; (Solano County, California	native	247	247	246	http://eol.org/data_objects/13153619		0.166666667	0.004048583	0.968627451	60	0	97	-43.33	603
Downingia pusilla	Campanulaceae	Dwarf Calicoflower	38.258963°	-121.849187°	10		Vernal pool, periphery of Olcott Lake, Jepson Prairie (Solano County, California	native	162	162	149	http://eol.org/data_objects/13153621		0.166666667	0.080246914	0.635294118	60	8	64	-43.33	605
Downingia pusilla	Campanulaceae	Dwarf Calicoflower	38.258963°	-121.849187°	10		Vernal pool, periphery of Olcott Lake, Jepson Prairie (Solano County, California	native	184	189	176	http://eol.org/data_objects/13153620		0.230769231	0.068783069	0.741176471	83	7	74	-36.92	604
Downingia pusilla	Campanulaceae	Dwarf Calicoflower	38.258963°	-121.849187°	10		Vernal pool, periphery of Olcott Lake, Jepson Prairie (Solano County, California	native	182	184	180	http://eol.org/data_objects/13153622		0.25	0.02173913	0.721568627	90	2	72	-35.00	606
Downingia pusilla	Campanulaceae	Dwarf Calicoflower	38.258963°	-121.849187°	10		Vernal pool, periphery of Olcott Lake, Jepson Prairie (Solano County, California	native	188	191	185	http://eol.org/data_objects/13153623		0.25	0.031413613	0.749019608	90	3	75	-35.00	607
Downingia pusilla	Campanulaceae	Dwarf Calicoflower	38.445464°	-121.823296°	19		Dixon CA	native	230	244	243	http://eol.org/data_objects/24050803		0.488095238	0.057377049	0.956862745	176	6	96	-11.19	635
Downingia pusilla	Campanulaceae	Dwarf Calicoflower	38.445464°	-121.823296°	19		Dixon CA	native	200	210	225	http://eol.org/data_objects/24050752		0.6	0.111111111	0.882352941	216	11	88	0.00	634
Downingia yina	Campanulaceae	Cascade Calicoflower	40.739832°	-123.217153°	405		Big Flat, Trinity Center (Siskiyou County, California	native	166	143	124	http://eol.org/data_objects/12513406		0.075396825	0.253012048	0.650980392	27	25	65	-52.46	804
Downingia yina	Campanulaceae	Cascade Calicoflower	41.000418°	-123.048368°	2726	x	Trinity Alps (Trinity County, California	native	175	164	151	http://eol.org/data_objects/12513407		0.090277778	0.137142857	0.68627451	33	14	69	-50.97	809
Downingia yina	Campanulaceae	Cascade Calicoflower	42.455124°	-122.948656°	618		Table Rock (Jackson, Oregon	native	185	175	155	http://eol.org/data_objects/13153627		0.111111111	0.162162162	0.725490196	40	16	73	-48.89	885
Downingia yina	Campanulaceae	Cascade Calicoflower	42.455124°	-122.948656°	618		Table Rock (Jackson, Oregon	native	178	170	226	http://eol.org/data_objects/13153626		0.69047619	0.247787611	0.88627451	249	25	89	9.05	884
Downingia yina	Campanulaceae	Cascade Calicoflower	42.455124°	-122.948656°	618		Table Rock (Jackson, Oregon	native	151	144	177	http://eol.org/data_objects/21641165		0.702020202	0.186440678	0.694117647	253	19	69	10.20	886
Duranta erecta	Verbenaceae	Golden Dewdrop					USA, Hawaii, Kauai	introduced	217	209	208	http://eol.org/data_objects/23393490	too vague	0.018518519	0.041474654	0.850980392	7	4	85	-58.15	1066
Duranta erecta	Verbenaceae	Golden Dewdrop	8.666667°	-83.500000°	25		Charcos, Puntarenas, Costa Rica		161	177	179	http://eol.org/data_objects/24889491		0.518518519	0.100558659	0.701960784	187	10	70	-8.15	175
Duranta erecta	Verbenaceae	Golden Dewdrop	-15.740556°	-47.856389°	1040	x	Lago Norte, Distrito Federal, Brazil		203	199	221	http://eol.org/data_objects/24903129		0.696969697	0.099547511	0.866666667	251	10	87	9.70	993
Duranta erecta	Verbenaceae	Golden Dewdrop					Hakahau town, Ua Pou, Marquesas Islands, French Polynesia, Pacific Islands	introduced	229	226	242	http://eol.org/data_objects/20832496		0.697916667	0.066115702	0.949019608	251	7	95	9.79	1064
Duranta erecta	Verbenaceae	Golden Dewdrop	10.005904°	-84.272717°	827		La Garita, Alajuela, Costa Rica		187	167	210	http://eol.org/data_objects/17749252		0.744186047	0.204761905	0.823529412	268	20	82	14.42	176
Duranta erecta	Verbenaceae	Golden Dewdrop					Hyderabad, India	introduced	188	158	220	http://eol.org/data_objects/17749255		0.747311828	0.281818182	0.862745098	269	28	86	14.73	1065
Duranta erecta	Verbenaceae	Golden Dewdrop	29.651634°	-82.324826°	45		Gainesville, Florida	native	201	164	237	http://eol.org/data_objects/19855877		0.751141553	0.308016878	0.929411765	270	31	93	15.11	199
Duranta erecta	Verbenaceae	Golden Dewdrop					French Guyana		178	127	222	http://eol.org/data_objects/17749254	too vague	0.756140351	0.427927928	0.870588235	272	43	87	15.61	1063
Duranta erecta	Verbenaceae	Golden Dewdrop	34.091944°	-118.401667°	190		Greystone Park NR	introduced	187	157	209	http://eol.org/data_objects/19246168		0.762820513	0.248803828	0.819607843	275	25	82	16.28	281
Duranta erecta	Verbenaceae	Golden Dewdrop	25.047983°	-77.355413°	8		Bahamas, New Providence		141	115	140	http://eol.org/data_objects/23393463		0.83974359	0.184397163	0.552941176	302	18	55	23.97	182
Ellisia nyctelea	Hydrophyllaceae	Aunt Lucy	40.110588°	-88.207270°	223		Urbana, Illinois	native	181	185	203	http://eol.org/data_objects/24110696		0.636363636	0.108374384	0.796078431	229	11	80	3.64	751
Eriastrum pluriflorum	Polemoniaceae	Tehachapi Woollystar	34.232741°	-116.948396°	2153		Big Bear Valley (San Bernardino County, California) Within 100 yards of Native mortar holes on North side of lake	native	132	144	219	http://eol.org/data_objects/13155050		0.643678161	0.397260274	0.858823529	232	40	86	4.37	298
Eriastrum pluriflorum	Polemoniaceae	Tehachapi Woollystar	34.232741°	-116.948396°	2153		Big Bear Valley (San Bernardino County, California	native	136	132	202	http://eol.org/data_objects/13155051	approximate	0.676190476	0.346534653	0.792156863	243	35	79	7.62	297
Eriastrum pluriflorum	Polemoniaceae	Tehachapi Woollystar	34.175256°	-116.867476°	1933		Near Angles Oaks along Hwy 38 (San Bernardino County, California	native	105	98	135	http://eol.org/data_objects/13155054		0.698198198	0.274074074	0.529411765	251	27	53	9.82	295
Eriastrum pluriflorum	Polemoniaceae	Tehachapi Woollystar	34.175256°	-116.867476°	1933		Near Angles Oaks along Hwy 38 (San Bernardino County, California	native	125	114	153	http://eol.org/data_objects/13155052		0.713675214	0.254901961	0.6	257	25	60	11.37	294
Eriastrum pluriflorum	Polemoniaceae	Tehachapi Woollystar							189	177	203	http://eol.org/data_objects/23393432		0.743589744	0.128078818	0.796078431	268	13	80	14.36	1068
Eriastrum pluriflorum	Polemoniaceae	Tehachapi Woollystar							160	120	174	http://eol.org/data_objects/23393433		0.790123457	0.310344828	0.682352941	284	31	68	19.01	1069
Eriastrum pluriflorum	Polemoniaceae	Tehachapi Woollystar							200	179	197	http://eol.org/data_objects/13155054		0.857142857	0.105	0.784313725	309	11	78	25.71	1067
Eriastrum sapphirinum	Polemoniaceae	Sapphire Woollystar	32.835052°	-116.766411°	578		Alpine, San Diego County, California., San Diego, California	native	207	182	134	http://eol.org/data_objects/22479262		0.109589041	0.352657005	0.811764706	39	35	81	-49.04	219
Eriastrum sapphirinum	Polemoniaceae	Sapphire Woollystar	33.746485°	-116.711851°	1650		Garner Valley (Riverside County, California	native	164	187	217	http://eol.org/data_objects/13260855	approximate	0.594339623	0.244239631	0.850980392	214	24	85	-0.57	266
Eriastrum sapphirinum	Polemoniaceae	Sapphire Woollystar	33.746485°	-116.711851°	1650		Garner Valley (Riverside County, California	native	107	151	210	http://eol.org/data_objects/13260854	approximate	0.595469256	0.49047619	0.823529412	214	49	82	-0.45	265
Eriastrum sapphirinum	Polemoniaceae	Sapphire Woollystar	33.339987°	-116.905757°	1467		Palomar Mountain State Park (San Diego County, California	native	133	158	199	http://eol.org/data_objects/23598231		0.603535354	0.331658291	0.780392157	217	33	78	0.35	241
Eriastrum sapphirinum	Polemoniaceae	Sapphire Woollystar	33.339987°	-116.905757°	1467		Palomar Mountain State Park (San Diego County, California	native	153	180	231	http://eol.org/data_objects/23598233		0.608974359	0.337662338	0.905882353	219	34	91	0.90	242
Eriastrum sapphirinum	Polemoniaceae	Sapphire Woollystar	33.873628°	-116.836964°	1193		McMullin Flat (Riverside County, California	native	67	72	169	http://eol.org/data_objects/13260856		0.658496732	0.603550296	0.662745098	237	60	66	5.85	274
Eriastrum sapphirinum	Polemoniaceae	Sapphire Woollystar	33.746485°	-116.711851°	1650		Garner Valley (Riverside County, California	native	100	99	151	http://eol.org/data_objects/13260853	approximate	0.669871795	0.344370861	0.592156863	241	34	59	6.99	264
Eriastrum sapphirinum	Polemoniaceae	Sapphire Woollystar	33.796667°	-117.224444°	440		Perris Hills (Riverside County, California	native	152	149	229	http://eol.org/data_objects/13155057		0.672916667	0.349344978	0.898039216	242	35	90	7.29	269
Eriastrum sapphirinum	Polemoniaceae	Sapphire Woollystar	33.796667°	-117.224444°	440		Perris Hills (Riverside County, California	native	159	155	232	http://eol.org/data_objects/13155056		0.675324675	0.331896552	0.909803922	243	33	91	7.53	268
Eriastrum sapphirinum	Polemoniaceae	Sapphire Woollystar	33.796667°	-117.224444°	440		Perris Hills (Riverside County, California	native	148	135	215	http://eol.org/data_objects/13155055		0.69375	0.372093023	0.843137255	250	37	84	9.38	267
Eryngium aquaticum	Apiaceae	Rattlesnakemaster							205	190	181	http://eol.org/data_objects/23291482		0.0625	0.117073171	0.803921569	23	12	80	-53.75	1070
Eryngium aquaticum	Apiaceae	Rattlesnakemaster							167	231	231	http://eol.org/data_objects/22943430		0.5	0.277056277	0.905882353	180	28	91	-10.00	1071
Eryngium aquaticum	Apiaceae	Rattlesnakemaster	38.644660°	-77.234771°	2		Occoquan National Wildlife Refuge, Woodbridge	native	185	215	217	http://eol.org/data_objects/22943429		0.510416667	0.147465438	0.850980392	184	15	85	-8.96	643
Eryngium integrifolium	Apiaceae	Blueflower Eryngo	35.451604°	-86.024492°	333		May Prairie Natural Area, TN, Coffee County, Tennessee	native	115	121	145	http://eol.org/data_objects/22948299		0.633333333	0.206896552	0.568627451	228	21	57	3.33	329
Gentiana saponaria	Gentianaceae	Moss Gentian							155	122	176	http://eol.org/data_objects/23290735		0.768518519	0.306818182	0.690196078	277	31	69	16.85	1073
Gentiana saponaria	Gentianaceae	Moss Gentian							226	186	242	http://eol.org/data_objects/23290447		0.785714286	0.231404959	0.949019608	283	23	95	18.57	1072
Gentiana setigera	Gentianaceae	Mendocino Gentian	39.063481°	-123.094412°	1015		Red Mountain Area of Critical Environmental Concern (Mendocino County, California, US	native	99	110	171	http://eol.org/data_objects/19843441	approximate	0.641203704	0.421052632	0.670588235	231	42	67	4.12	687
Gentiana setigera	Gentianaceae	Mendocino Gentian	42.186918°	-123.730956°	585		West of Kerby (Josephine, Oregon, US	native	94	110	211	http://eol.org/data_objects/23373053	approximate	0.643874644	0.55450237	0.82745098	232	55	83	4.39	854
Gentiana setigera	Gentianaceae	Mendocino Gentian	42.186918°	-123.730956°	585		West of Kerby (Josephine, Oregon, US	native	92	108	219	http://eol.org/data_objects/23373051		0.645669291	0.579908676	0.858823529	232	58	86	4.57	855
Gentiana setigera	Gentianaceae	Mendocino Gentian	42.186918°	-123.730956°	585		West of Kerby (Josephine, Oregon, US	native	38	46	153	http://eol.org/data_objects/23373050		0.655072464	0.751633987	0.6	236	75	60	5.51	856
Gentiana setigera	Gentianaceae	Mendocino Gentian	42.277002°	-123.645618°	391		Deer Creek Center - Selma, Oregon (Oregon, US)	native	127	124	222	http://eol.org/data_objects/13156618		0.671768707	0.441441441	0.870588235	242	44	87	7.18	873
Gentiana setigera	Gentianaceae	Mendocino Gentian	42.277002°	-123.645618°	391		Deer Creek Center - Selma, Oregon (Oregon, US)	native	127	123	185	http://eol.org/data_objects/13156613		0.677419355	0.335135135	0.725490196	244	34	73	7.74	870
Gentiana setigera	Gentianaceae	Mendocino Gentian	42.277002°	-123.645618°	391		Deer Creek Center - Selma, Oregon (Oregon, US)	native	112	103	220	http://eol.org/data_objects/13156614		0.679487179	0.531818182	0.862745098	245	53	86	7.95	871
Gentiana setigera	Gentianaceae	Mendocino Gentian	42.039281°	-123.657568°	771		Near Waldo (Josephine, Oregon, US	native	146	135	240	http://eol.org/data_objects/23862098		0.684126984	0.4375	0.941176471	246	44	94	8.41	843
Gentiana setigera	Gentianaceae	Mendocino Gentian	42.277002°	-123.645618°	391		Deer Creek Center - Selma, Oregon (Oregon, US)	native	111	95	213	http://eol.org/data_objects/13156615		0.689265537	0.55399061	0.835294118	248	55	84	8.93	872
Gentianopsis holopetala	Gentianaceae	Sierra Fringed Gentian	39.066424°	-120.428446°	1850		Big Meadow (El Dorado County, California,	native	148	141	247	http://eol.org/data_objects/23598344		0.677672956	0.429149798	0.968627451	244	43	97	7.77	688
Gentianopsis holopetala	Gentianaceae	Sierra Fringed Gentian					Lyell Canyon, John Muir Trail, Yosemite NP (Tuolumne County, California	native	120	106	214	http://eol.org/data_objects/23373065		0.688271605	0.504672897	0.839215686	248	50	84	8.83	1075
Gentianopsis holopetala	Gentianaceae	Sierra Fringed Gentian	37.113166°	-119.313368°	1689		River Trail, Ansel Adams Wilderness, Madera, CA	native	109	75	177	http://eol.org/data_objects/24798770		0.722222222	0.576271186	0.694117647	260	58	69	12.22	442
Gentianopsis holopetala	Gentianaceae	Sierra Fringed Gentian	37.980278°	-119.235556°	3227	x	Meadow in Warren Canyon (Mono County, California	native	94	50	177	http://eol.org/data_objects/13262212		0.724409449	0.717514124	0.694117647	261	72	69	12.44	588
Gentianopsis holopetala	Gentianaceae	Sierra Fringed Gentian	37.865107°	-119.538329°	2616		Yosemite National Park (Mariposa/Tuolumne County, California	native	87	46	151	http://eol.org/data_objects/13156628	approximate	0.731746032	0.695364238	0.592156863	263	70	59	13.17	541
Gentianopsis holopetala	Gentianaceae	Sierra Fringed Gentian	37.648546°	-118.972079°	2479		Mammonth Lakes (Mono County, California	native	119	64	172	http://eol.org/data_objects/13156623		0.75154321	0.627906977	0.674509804	271	63	67	15.15	487
Gentianopsis holopetala	Gentianaceae	Sierra Fringed Gentian	37.928931°	-119.245867°	3018	x	Meadow along the trail to Bennettville out of Junction Campground (Mono County, California	native	110	24	183	http://eol.org/data_objects/13262213	approximate	0.756813417	0.868852459	0.717647059	272	87	72	15.68	584
Gentianopsis holopetala	Gentianaceae	Sierra Fringed Gentian					Hoover Wilderness area (Mono County, California	native	137	103	150	http://eol.org/data_objects/12515781		0.787234043	0.313333333	0.588235294	283	31	59	18.72	1074
Gentianopsis holopetala	Gentianaceae	Sierra Fringed Gentian	36.450775°	-118.594816°	2390		Mineral King, Franklin Lake (Tulare County, California	native	164	130	163	http://eol.org/data_objects/12515779		0.838235294	0.207317073	0.643137255	302	21	64	23.82	404
Gentianopsis holopetala	Gentianaceae	Sierra Fringed Gentian	37.910584°	-119.258080°	3229	x	Tioga Pass (California	native	153	132	151	http://eol.org/data_objects/12515780		0.849206349	0.137254902	0.6	306	14	60	24.92	577
Gilia capitata ssp. chamissonis	Polemoniaceae	Bluehead Gilia	37.913372°	-122.728481°	50		Pt. Reyes, RCA Towers (Marin County, California	native	69	54	193	http://eol.org/data_objects/13156721		0.684652278	0.720207254	0.756862745	246	72	76	8.47	579
Gilia capitata ssp. chamissonis	Polemoniaceae	Bluehead Gilia	38.341865°	-123.055032°	35		Bodega Dunes (Sonoma County, California	native	92	66	99	eol.org/data_objects/13156722		0.797979798	0.333333333	0.388235294	287	33	39	19.80	623
Gilia capitata ssp. mediomontana	Polemoniaceae	Foothill Gilia	37.741167°	-119.581726°	1214		Along Southside Drive in Yosemite Valley, Yosemite National Park (Mariposa County, California	native	197	207	211	http://eol.org/data_objects/13262290		0.547619048	0.066350711	0.82745098	197	7	83	-5.24	517
Gilia capitata ssp. mediomontana	Polemoniaceae	Foothill Gilia	37.578287°	-120.120480°	727		At the entrance to French Mine Road, along Hwy 49 between Bagby and Bear Valley (Mariposa County, California	native	173	180	211	http://eol.org/data_objects/13262292		0.635964912	0.180094787	0.82745098	229	18	83	3.60	481
Gilia capitata ssp. mediomontana	Polemoniaceae	Foothill Gilia	37.865107°	-119.538329°	2616		Yosemite National Park (Mariposa/Tuolumne County, California	native	164	164	167	http://eol.org/data_objects/13156723	approximate	0.666666667	0.017964072	0.654901961	240	2	65	6.67	542
Gilia capitata ssp. pedemontana	Polemoniaceae	Bluehead Gilia	36.450775°	-118.594816°	2390		Near Mineral King, Sierra Nevada, California	native	185	160	116	http://eol.org/data_objects/24664224		0.106280193	0.372972973	0.725490196	38	37	73	-49.37	405
Gilia capitata ssp. staminea	Polemoniaceae	Bluehead Gilia	34.857063°	-119.406323°	1350		Ballinger Canyon, shortly NE of campground (Santa Barbara County, California	native	133	137	182	http://eol.org/data_objects/13156725		0.653061224	0.269230769	0.71372549	235	27	71	5.31	306
Gilia capitata ssp. staminea	Polemoniaceae	Bluehead Gilia	36.466530°	-121.176252°	616		Pinnacles National Monument (San Benito County, California	native	162	159	215	http://eol.org/data_objects/13156727		0.675595238	0.260465116	0.843137255	243	26	84	7.56	410
Gilia capitata subsp. abrotanifolia	Polemoniaceae	Bluehead Gilia	34.743457°	-119.984943°	1376		Figueroa Mountain (Santa Barbara County, California	native	193	200	210	http://eol.org/data_objects/13156718		0.598039216	0.080952381	0.823529412	215	8	82	-0.20	305
Gilia capitata subsp. capitata	Polemoniaceae	Bluehead Gilia	42.277002°	-123.645618°	391		Deer Creek Center - Selma, Oregon (Oregon, US	native	170	170	198	http://eol.org/data_objects/13156719		0.666666667	0.141414141	0.776470588	240	14	78	6.67	874
Gilia clivorum	Polemoniaceae	Purplespot Gilia	36.466530°	-121.176252°	616		Pinnacles National Monument (San Benito County, California	native	161	160	157	http://eol.org/data_objects/13156730		0.125	0.02484472	0.631372549	45	2	63	-47.50	411
Gilia clivorum	Polemoniaceae	Purplespot Gilia	37.186921°	-121.547138°	808		Thomas Addition, Henry W. Coe State Park (Santa Clara County, California	native	250	250	249	http://eol.org/data_objects/13262293		0.166666667	0.004	0.980392157	60	0	98	-43.33	450
Gilia clivorum	Polemoniaceae	Purplespot Gilia	37.186921°	-121.547138°	808		Thomas Addition, Henry W. Coe State Park (Santa Clara County, California	native	252	253	251	http://eol.org/data_objects/13262294		0.25	0.007905138	0.992156863	90	1	99	-35.00	449
Gilia clivorum	Polemoniaceae	Purplespot Gilia	37.916233	-121.947431	211		Mount Diablo State Park, Contra Costa County, CA	native	116	107	168	http://eol.org/data_objects/21945795		0.691256831	0.363095238	0.658823529	249	36	66	9.13	75
Gilia clivorum	Polemoniaceae	Purplespot Gilia	36.466530°	-121.176252°	616		Pinnacles National Monument (San Benito County, California	native	221	214	249	http://eol.org/data_objects/13156728		0.7	0.140562249	0.976470588	252	14	98	10.00	412
Gilia clivorum	Polemoniaceae	Purplespot Gilia	37.815384	-121.778162	613		Los Vaqueros, Contra Costa County, CA	native	214	202	242	http://eol.org/data_objects/23422394		0.716666667	0.165289256	0.949019608	258	17	95	11.67	62
Gilia clivorum	Polemoniaceae	Purplespot Gilia	37.815384	-121.778162	613		Los Vaqueros, Contra Costa County, CA	native	199	177	244	http://eol.org/data_objects/23422395		0.721393035	0.274590164	0.956862745	260	27	96	12.14	61
Gilia clivorum	Polemoniaceae	Purplespot Gilia	37.920558°	-121.941494°	180		Mt. Diablo State Park, Mitchell Canyon trail (Contra Costa County, California	native	210	177	239	http://eol.org/data_objects/13156731		0.755376344	0.259414226	0.937254902	272	26	94	15.54	581
Gilia clivorum	Polemoniaceae	Purplespot Gilia	37.40436467	-122.2231793	191		Jasper Ridge Biological Preserve, San Mateo, US-CA	native	237	192	244	http://eol.org/data_objects/21938614		0.810897436	0.213114754	0.956862745	292	21	96	21.09	48
Gilia clivorum	Polemoniaceae	Purplespot Gilia	36.481131°	-121.936913°	74		Malpaso Canyon (Monterey County, California	native	210	177	191	http://eol.org/data_objects/12515953		0.929292929	0.157142857	0.823529412	335	16	82	32.93	418
GREEN									0	255	0			0.333333333	1	1	120	100	100	-26.67	1167
Hackelia cusickii	Boraginaceae	Cusick's Stickseed	41.519034°	-120.935881°	1551		0.5 mile E of Duncan Reservoir, on hillside on western rim of Black Canyon (Modoc County, California	native	224	241	252	http://eol.org/data_objects/13157110		0.56547619	0.111111111	0.988235294	204	11	99	-3.45	827
Hackelia cusickii	Boraginaceae	Cusick's Stickseed	41.519034°	-120.935881°	1551		0.5 mile E of Duncan Reservoir, on hillside on western rim of Black Canyon (Modoc County, California	native	190	206	227	http://eol.org/data_objects/13157111		0.594594595	0.162995595	0.890196078	214	16	89	-0.54	828
Hackelia floribunda	Boraginaceae	Manyflower Stickseed			2072.64		Cedars, meadowbetween Airpln. Md.& Noak intk, (Placer County, California	native	199	238	250	http://eol.org/data_objects/12516334	unable to locate	0.539215686	0.204	0.980392157	194	20	98	-6.08	1076
Hackelia floribunda	Boraginaceae	Manyflower Stickseed	38.693796°	-119.988516°	2616		Carson Pass Area (Alpine County, California	native	154	184	214	http://eol.org/data_objects/17786264		0.583333333	0.280373832	0.839215686	210	28	84	-1.67	647
Hackelia floribunda	Boraginaceae	Manyflower Stickseed	38.693796°	-119.988516°	2616		Carson Pass Area (Alpine County, California	native	145	181	219	http://eol.org/data_objects/17786265		0.585585586	0.337899543	0.858823529	211	34	86	-1.44	648
Hackelia floribunda	Boraginaceae	Manyflower Stickseed	38.694832°	-119.989359°	2622		ElDorado National Forest, near Carson Pass (El Dorado County, California	native	104	107	175	http://eol.org/data_objects/12516333		0.659624413	0.405714286	0.68627451	237	41	69	5.96	655
Hackelia floribunda	Boraginaceae	Manyflower Stickseed	39.552368°	-120.203104°	2042		East side of Sierra (California	native	92	85	128	http://eol.org/data_objects/12516335		0.69379845	0.3359375	0.501960784	250	34	50	9.38	721
Hackelia micrantha	Boraginaceae	Jessica Sticktight	37.909234°	-119.286296°	3069	x	Along the trail up Gaylor Ridge (Tuolumne County, California	native	147	161	189	http://eol.org/data_objects/13262522		0.611111111	0.222222222	0.741176471	22	22	74	1.11	572
Hackelia micrantha	Boraginaceae	Jessica Sticktight	39.107019°	-119.916114°	2147		Spooner Lake (Douglas, Nevada	native	91	156	194	http://eol.org/data_objects/17786266		0.561488673	0.530927835	0.760784314	202	53	76	-3.85	697
Hackelia micrantha	Boraginaceae	Jessica Sticktight	42.868919°	-122.167969°	1956	x	Crater Lake National Park, Oregon	native	197	223	250	http://eol.org/data_objects/13157126		0.58490566	0.212	0.980392157	211	21	98	-1.51	894
Hackelia micrantha	Boraginaceae	Jessica Sticktight	37.865107°	-119.538329°	2616		Yosemite National Park (Mariposa/Tuolumne County, California	native	156	177	213	http://eol.org/data_objects/13157112	approximate	0.605263158	0.267605634	0.835294118	218	27	84	0.53	544
Hackelia micrantha	Boraginaceae	Jessica Sticktight	42.868919°	-122.167969°	1956	x	Crater Lake National Park, Oregon	native	135	162	209	http://eol.org/data_objects/13157128		0.605855856	0.354066986	0.819607843	218	35	82	0.59	892
Hackelia micrantha	Boraginaceae	Jessica Sticktight	42.868919°	-122.167969°	1956	x	Crater Lake National Park, Oregon	native	131	157	207	http://eol.org/data_objects/13157127		0.609649123	0.367149758	0.811764706	219	37	81	0.96	895
Hackelia micrantha	Boraginaceae	Jessica Sticktight	42.868919°	-122.167969°	1956	x	Crater Lake National Park, Oregon	native	172	186	224	http://eol.org/data_objects/13157121		0.621794872	0.232142857	0.878431373	224	23	88	2.18	893
Hackelia micrantha	Boraginaceae	Jessica Sticktight	37.865107°	-119.538329°	2616		Yosemite National Park (Mariposa/Tuolumne County, California	native	182	198	244	http://eol.org/data_objects/13157116	approximate	0.623655914	0.254098361	0.956862745	225	25	96	2.37	543
Hackelia micrantha	Boraginaceae	Jessica Sticktight	37.859822°	-119.616048°	2515		Along the old trail in the meadow near Lukins Lake (rerouted to avoid damage to the meadow in ca. 2009) (Tuolumne County, California	native	152	147	177	http://eol.org/data_objects/13262523		0.694444444	0.169491525	0.694117647	250	17	69	9.44	531
Hackelia micrantha	Boraginaceae	Jessica Sticktight	39.091575°	-120.803947°	992		Placer County, California	native	166	141	203	http://eol.org/data_objects/13262520		0.733870968	0.305418719	0.796078431	264	31	80	13.39	690
Hackelia velutina	Boraginaceae	Velvet Stickseed	37.816752°	-119.588713°	2334		Along the edge of the large meadow near Crane Flat on the west side of Tioga Road, Yosemite National Park (Mariposa County, California	native	89	157	239	http://eol.org/data_objects/13262535		0.591111111	0.627615063	0.937254902	213	63	94	-0.89	524
Hackelia velutina	Boraginaceae	Velvet Stickseed	37.865107°	-119.538329°	2616		Yosemite National Park (Mariposa County, California	native	66	91	130	http://eol.org/data_objects/12516346	approximate	0.6015625	0.492307692	0.509803922	217	49	51	0.16	547
Hackelia velutina	Boraginaceae	Velvet Stickseed	37.865107°	-119.538329°	2616		Yosemite National Park (Mariposa County, California	native	142	180	245	http://eol.org/data_objects/13262536	approximate	0.605177994	0.420408163	0.960784314	218	42	96	0.52	545
Hackelia velutina	Boraginaceae	Velvet Stickseed	39.239250°	-120.588850°	1981.2		Cedars, open forest, Middle Fk., American R., 6500' (Placer County, California	native	88	112	177	http://eol.org/data_objects/12516345	coordinates approximate	0.621722846	0.502824859	0.694117647	224	50	69	2.17	707
Hackelia velutina	Boraginaceae	Velvet Stickseed	39.291398°	-119.912338°	2213		Tahoe Meadows (Washoe, Nevada,	native	167	183	237	http://eol.org/data_objects/17766854		0.628571429	0.29535865	0.929411765	226	30	93	2.86	708
Hackelia velutina	Boraginaceae	Velvet Stickseed	39.291398°	-119.912338°	2213		Tahoe Meadows (Washoe, Nevada,	native	116	132	188	http://eol.org/data_objects/17766855		0.62962963	0.382978723	0.737254902	227	38	74	2.96	709
Hackelia velutina	Boraginaceae	Velvet Stickseed	37.865107°	-119.538329°	2616		Yosemite National Park (Mariposa County, California	native	133	149	206	http://eol.org/data_objects/13262537	approximate	0.630136986	0.354368932	0.807843137	227	35	81	3.01	546
Hackelia velutina	Boraginaceae	Velvet Stickseed	42.251563°	-116.891865°	1442		Butano State Park (San Mateo County, California	native	79	90	131	http://eol.org/data_objects/12516344		0.631410256	0.396946565	0.51372549	227	40	51	3.14	858
Hackelia velutina	Boraginaceae	Velvet Stickseed	37.418819°	-118.754418°	3178	x	Trail to Heart Lake (Inyo/Mono County, California	native	92	105	164	http://eol.org/data_objects/13157129		0.636574074	0.43902439	0.643137255	229	44	64	3.66	473
Hackelia velutina	Boraginaceae	Velvet Stickseed	37.729485°	-119.573657°	2196		Yosemite National Park, Glacier Point (Mariposa County, California	native	206	176	200	http://eol.org/data_objects/12516343		0.866666667	0.145631068	0.807843137	312	15	81	26.67	509
Haumaniastrum dissitifolium	Lamiaceae		-18.441228	34.048917	1709		Plateau below Nhandore peak, Mt Gorongosa	introduced	164	165	193	http://eol.org/data_objects/19246738		0.66091954	0.150259067	0.756862745	238	15	76	6.09	2
Haumaniastrum dissitifolium	Lamiaceae		-18.441228	34.048917	1709		Plateau below Nhandore peak, Mt Gorongosa	introduced	118	114	149	http://eol.org/data_objects/19246740		0.685714286	0.234899329	0.584313725	247	23	58	8.57	4
Haumaniastrum dissitifolium	Lamiaceae		-18.441228	34.048917	1709		Plateau below Nhandore peak, Mt Gorongosa	introduced	110	99	140	http://eol.org/data_objects/19246739		0.711382114	0.292857143	0.549019608	256	29	55	11.14	3
Hedeoma pulegioides	Lamiaceae	American False Pennyroyal	40.127702°	-88.213249°	216		upland area of Busey Woods in Urbana, Illinois	native	219	236	207	http://eol.org/data_objects/24110811		0.264367816	0.122881356	0.925490196	95	12	93	-33.56	767
Hedeoma pulegioides	Lamiaceae	American False Pennyroyal							177	200	213	http://eol.org/data_objects/24110812		0.560185185	0.169014085	0.835294118	202	17	84	-3.98	1078
Hedeoma pulegioides	Lamiaceae	American False Pennyroyal							187	193	213	http://eol.org/data_objects/23352892		0.628205128	0.122065728	0.835294118	226	12	84	2.82	1079
Hedeoma pulegioides	Lamiaceae	American False Pennyroyal							236	203	244	http://eol.org/data_objects/23290607		0.800813008	0.168032787	0.956862745	288	17	96	20.08	1077
Hedeoma pulegioides	Lamiaceae	American False Pennyroyal	39.4780556	-91.8227778	187		North shoreline of Mark Twain Lake, 3.5 airline km SW of Florida	native	214	200	215	http://eol.org/data_objects/17496659		0.822222222	0.069767442	0.843137255	296	7	84	22.22	117
Hedeoma pulegioides	Lamiaceae	American False Pennyroyal	39.4780556	-91.8227778	187		North shoreline of Mark Twain Lake, 3.5 airline km SW of Florida	native	228	195	230	http://eol.org/data_objects/17496663		0.823809524	0.152173913	0.901960784	297	15	90	22.38	119
Hedeoma pulegioides	Lamiaceae	American False Pennyroyal	39.4780556	-91.8227778	187		North shoreline of Mark Twain Lake, 3.5 airline km SW of Florida	native	220	184	217	http://eol.org/data_objects/17496662		0.847222222	0.163636364	0.862745098	305	16	86	24.72	118
Houstonia pusilla	Lamiaceae	Tiny Bluet	36.38371	-87.00771	200		Keri Dr., Pleasant View, Cheatham County, Tennessee	native	89	107	187	http://eol.org/data_objects/19896889		0.636054422	0.524064171	0.733333333	229	52	73	3.61	32
Houstonia pusilla	Lamiaceae	Tiny Bluet	38.7736	-91.3733	201		Daniel Boone Conservation Area, along trail #1213	native	195	195	242	http://eol.org/data_objects/22202121		0.666666667	0.194214876	0.949019608	240	19	95	6.67	102
Houstonia pusilla	Lamiaceae	Tiny Bluet	38.7736	-91.3733	201		Daniel Boone Conservation Area, along trail #1213	native	219	216	251	http://eol.org/data_objects/22202120		0.680952381	0.139442231	0.984313725	245	14	98	8.10	103
Houstonia pusilla	Lamiaceae	Tiny Bluet	38.6072222	-90.2641667	161		Tower Grove Park, between Center Cross and Kingshighway	native	213	202	218	http://eol.org/data_objects/17523228		0.78125	0.073394495	0.854901961	281	7	85	18.13	95
Houstonia pusilla	Lamiaceae	Tiny Bluet	36.38371	-87.00771	200		Keri Dr., Pleasant View, Cheatham County, Tennessee	native	140	105	153	http://eol.org/data_objects/25009163		0.788194444	0.31372549	0.6	284	31	60	18.82	31
Houstonia pusilla	Lamiaceae	Tiny Bluet	38.6072222	-90.2641667	161		Tower Grove Park, between Center Cross and Kingshighway	native	227	196	237	http://eol.org/data_objects/17523229		0.792682927	0.172995781	0.929411765	285	17	93	19.27	94
Houstonia pusilla	Lamiaceae	Tiny Bluet	35.884501°	-78.674992°	117		United States, North Carolina, Raleigh, Springmoor	native	194	173	200	http://eol.org/data_objects/22943782		0.796296296	0.135	0.784313725	287	14	78	19.63	349
Houstonia pusilla	Lamiaceae	Tiny Bluet	35.90091369	-79.03381347	96		Chapel Hill, NC	native	189	117	196	http://eol.org/data_objects/23718415		0.818565401	0.403061224	0.768627451	295	40	77	21.86	18
Houstonia pusilla	Lamiaceae	Tiny Bluet	33.380062°	-94.043055°	83		Texas, Texarkana, state line	native	227	187	211	http://eol.org/data_objects/22731445		0.9	0.176211454	0.890196078	324	18	89	30.00	245
Houstonia pusilla	Lamiaceae	Tiny Bluet	35.884501°	-78.674992°	117		United States, North Carolina, Raleigh, Springmoor	native	237	216	218	http://eol.org/data_objects/22943780		0.984126984	0.088607595	0.929411765	354	9	93	38.41	348
Iodanthus pinnatifidus	Brassicaceae	Purplerocket	36.074476	-86.88396	197		Deep Wells picnic area, Percy Warner Park, Nashville, Davidson County, Tennessee	native	174	180	186	http://eol.org/data_objects/20607717		0.583333333	0.064516129	0.729411765	210	6	73	-1.67	29
Iodanthus pinnatifidus	Brassicaceae	Purplerocket	36.058137	-86.797121	240		Radnor Lake State Natural Area, Nashville, Davidson County, Tennessee	native	204	209	236	http://eol.org/data_objects/20607712		0.640625	0.13559322	0.925490196	231	14	93	4.06	23
Iodanthus pinnatifidus	Brassicaceae	Purplerocket	40.127471°	-88.194909°	219		Judge Webber Park in Urbana, Illinois	native	158	160	189	http://eol.org/data_objects/24110873		0.655913978	0.164021164	0.741176471	236	16	74	5.59	765
Iodanthus pinnatifidus	Brassicaceae	Purplerocket	36.069481	-86.883681	257		Percy Warner Park, Nashville, Davidson County, Tennessee	native	153	153	232	http://eol.org/data_objects/20607708		0.666666667	0.340517241	0.909803922	240	34	91	6.67	27
Iodanthus pinnatifidus	Brassicaceae	Purplerocket	36.069481	-86.883681	257		Percy Warner Park, Nashville, Davidson County, Tennessee	native	214	201	238	http://eol.org/data_objects/20607707		0.725225225	0.155462185	0.933333333	261	16	93	12.52	28
Iodanthus pinnatifidus	Brassicaceae	Purplerocket	36.069481	-86.883681	257		Percy Warner Park, Nashville, Davidson County, Tennessee	native	167	157	181	http://eol.org/data_objects/20607704		0.736111111	0.132596685	0.709803922	265	13	71	13.61	25
Iodanthus pinnatifidus	Brassicaceae	Purplerocket	36.058137	-86.797121	240		Radnor Lake State Natural Area, Nashville, Davidson County, Tennessee	native	228	212	249	http://eol.org/data_objects/20607709		0.738738739	0.148594378	0.976470588	266	15	98	13.87	20
Iodanthus pinnatifidus	Brassicaceae	Purplerocket	36.069481	-86.883681	257		Percy Warner Park, Nashville, Davidson County, Tennessee	native	215	184	247	http://eol.org/data_objects/20607705		0.748677249	0.255060729	0.968627451	270	26	97	14.87	26
Iodanthus pinnatifidus	Brassicaceae	Purplerocket	36.058137	-86.797121	240		Radnor Lake State Natural Area, Nashville, Davidson County, Tennessee	native	238	231	245	http://eol.org/data_objects/20607713		0.75	0.057142857	0.960784314	270	6	96	15.00	22
Iodanthus pinnatifidus	Brassicaceae	Purplerocket	36.058137	-86.797121	240		Radnor Lake State Natural Area, Nashville, Davidson County, Tennessee	native	166	162	166	http://eol.org/data_objects/20607710		0.833333333	0.024096386	0.650980392	300	2	65	23.33	21
Ionactis linariifolia	Asteracea	Savoryleaf Aster							220	185	164	http://eol.org/data_objects/23560247		0.0625	0.254545455	0.862745098	23	25	86	-53.75	1080
Ionactis linariifolia	Asteracea	Savoryleaf Aster							170	131	97	http://eol.org/data_objects/23560249		0.077625571	0.429411765	0.666666667	28	43	67	-52.24	1082
Ionactis linariifolia	Asteracea	Savoryleaf Aster							242	236	181	http://eol.org/data_objects/23560248		0.150273224	0.252066116	0.949019608	54	25	95	-44.97	1081
Ionactis linariifolia	Asteracea	Savoryleaf Aster	37.9725	-90.5322	195.6816		St. Francois State Park, Mooner's Hollow Trail halfway up a steep hillside above Coonville Creek, MO	native	204	216	251	http://eol.org/data_objects/22006981		0.624113475	0.187250996	0.984313725	225	19	98	2.41	83
Ionactis linariifolia	Asteracea	Savoryleaf Aster	37.9725	-90.5322	195.6816		St. Francois State Park, Mooner's Hollow Trail halfway up a steep hillside above Coonville Creek, MO	native	161	166	241	http://eol.org/data_objects/22006986		0.65625	0.331950207	0.945098039	236	33	95	5.63	84
Ionactis linariifolia	Asteracea	Savoryleaf Aster	37.9725	-90.5322	195.6816		St. Francois State Park, Mooner's Hollow Trail halfway up a steep hillside above Coonville Creek, MO	native	192	184	219	http://eol.org/data_objects/22006987		0.704761905	0.159817352	0.858823529	254	16	86	10.48	85
Ionactis linariifolia	Asteracea	Savoryleaf Aster	41.593370°	-87.346427°	184		Gary School Site, Indiana	native	189	168	221	http://eol.org/data_objects/1341584	approximate	0.732704403	0.239819005	0.866666667	264	24	87	13.27	831
Ionactis linariifolia	Asteracea	Savoryleaf Aster	41.000894°	-87.551946°	206		Hooper Branch Savanna Nature Preserve in Iroquois County, Illinois	native	182	166	202	http://eol.org/data_objects/24108970		0.740740741	0.178217822	0.792156863	267	18	79	14.07	812
Ionactis linariifolia	Asteracea	Savoryleaf Aster	41.000894°	-87.551946°	206		Hooper Branch Savanna Nature Preserve in Iroquois County, Illinois	native	198	177	215	http://eol.org/data_objects/24108968		0.75877193	0.176744186	0.843137255	273	18	84	15.88	811
Ionactis linariifolia	Asteracea	Savoryleaf Aster	37.9725	-90.5322	195.6816		St. Francois State Park, Mooner's Hollow Trail halfway up a steep hillside above Coonville Creek, MO	native	180	162	172	http://eol.org/data_objects/22006988		0.907407407	0.1	0.705882353	327	10	71	30.74	86
Ipomoea purpurea	Convolvulaceae	Common Morning Glory	36.977173°	-121.899402°	25		Aptos, CA (Santa Cruz County, California	introduced	85	45	168	http://eol.org/data_objects/20835582		0.720867209	0.732142857	0.658823529	260	73	66	12.09	438
Ipomoea purpurea	Convolvulaceae	Common Morning Glory	42.687532°	-83.234103°	296		Auburn Hills, Michigan	introduced	137	69	225	http://eol.org/data_objects/24996726		0.739316239	0.693333333	0.882352941	266	69	88	13.93	891
Ipomoea purpurea	Convolvulaceae	Common Morning Glory	40.078901°	-88.203506°	223		Meadowbrook Park in Urbana, Illinois	introduced	52	27	72	http://eol.org/data_objects/24112369		0.759259259	0.625	0.282352941	273	63	28	15.93	748
Ipomoea purpurea	Convolvulaceae	Common Morning Glory	36.388972	-87.014664	223		Pleasant View, Cheatham County, Tennessee	introduced	158	83	191	http://eol.org/data_objects/12605056		0.782407407	0.565445026	0.749019608	282	57	75	18.24	38
Ipomoea purpurea	Convolvulaceae	Common Morning Glory	38.512706°	-78.877793°	387		Virginia, Edon, Greenmount Church	introduced	21	4	25	http://eol.org/data_objects/22730989		0.801587302	0.84	0.098039216	289	84	10	20.16	637
Ipomoea purpurea	Convolvulaceae	Common Morning Glory					los jardines del Centro de Investigaciones Tropicales, en el municipio de Xalapa	native	111	21	132	http://eol.org/data_objects/24916463	unable to locate	0.801801802	0.840909091	0.517647059	289	84	52	20.18	1083
Ipomoea purpurea	Convolvulaceae	Common Morning Glory	35.885921°	-78.684044°	131		North Carolina, Raleigh, Stonehenge, Bembrige Drive	introduced	195	146	205	http://eol.org/data_objects/22856300		0.805084746	0.287804878	0.803921569	290	29	80	20.51	353
Ipomoea purpurea	Convolvulaceae	Common Morning Glory	38.952039°	-77.073867°	113		DC, Washington, Nebraska Ave.	introduced	216	160	215	http://eol.org/data_objects/22856139		0.836309524	0.259259259	0.847058824	301	26	85	23.63	673
Ipomoea purpurea	Convolvulaceae	Common Morning Glory	35.884501°	-78.674992°	117		North Carolina, Raleigh, Springmoor	introduced	159	62	141	http://eol.org/data_objects/22856391		0.864261168	0.610062893	0.623529412	311	61	62	26.43	350
Ipomoea purpurea	Convolvulaceae	Common Morning Glory	38.923198°	-77.083787°	56		DC, Washington, Glover-Archbold Park	introduced	191	99	144	http://eol.org/data_objects/22728232		0.918478261	0.481675393	0.749019608	331	48	75	31.85	669
Iris douglasiana	Iridaceae	Douglas Iris	37.28450756	-122.0826757	273		Picchetti Ranch Open Space Preserve	native	231	224	221	http://eol.org/data_objects/24051138		0.05	0.043290043	0.905882353	18	4	91	-55.00	45
Iris douglasiana	Iridaceae	Douglas Iris	37.92364165	-122.5905413	626		Marin Municipal Water District Watershed, mount tamalpais, Marin, US-CA	native	188	202	233	http://eol.org/data_objects/23717994		0.614814815	0.193133047	0.91372549	221	19	91	1.48	79
Iris douglasiana	Iridaceae	Douglas Iris	38.232697°	-122.987500°	75		Tomales Point, Point Reyes National Seashore, California	native	121	122	191	http://eol.org/data_objects/5895775		0.664285714	0.366492147	0.749019608	239	37	75	6.43	602
Iris douglasiana	Iridaceae	Douglas Iris	36.511519	-121.941136	12		Point Lobos State Reserve, Monterey, US-CA	native	135	132	213	http://eol.org/data_objects/23848667		0.672839506	0.38028169	0.835294118	242	38	84	7.28	41
Iris douglasiana	Iridaceae	Douglas Iris	37.860909	-122.4325682	182		Angel Island State Park, CA	native	177	175	206	http://eol.org/data_objects/22991872		0.677419355	0.150485437	0.807843137	244	15	81	7.74	65
Iris douglasiana	Iridaceae	Douglas Iris	37.80774961	-122.4779463	18		San Francisco, Golden Gate National Recreation Area	native	172	159	240	http://eol.org/data_objects/25273912		0.693415638	0.3375	0.941176471	250	34	94	9.34	59
Iris douglasiana	Iridaceae	Douglas Iris	38.041911°	-122.789979°	125		Point Reyes National Seashore, beim Leuchtturm/next to the lighthouse (Marin County)	native	134	116	179	http://eol.org/data_objects/13455112		0.714285714	0.351955307	0.701960784	257	35	70	11.43	594
Iris douglasiana	Iridaceae	Douglas Iris	38.027321	-122.888579	5		Point Reyes National Seashore, Marin, US-CA	native	84	29	139	http://eol.org/data_objects/24050046		0.75	0.791366906	0.545098039	270	79	55	15.00	91
Iris douglasiana	Iridaceae	Douglas Iris	37.99663277	-122.9802918	29		Chimney Rock, Point Reyes National Seashore, Marin, US-CA	native	170	137	201	http://eol.org/data_objects/24050983		0.752604167	0.31840796	0.788235294	271	32	79	15.26	90
Iris douglasiana	Iridaceae	Douglas Iris	37.10992	-122.148457	780		Santa Cruz, US-CA	native	206	195	203	http://eol.org/data_objects/24050732		0.878787879	0.053398058	0.807843137	316	5	81	27.88	44
Iris macrosiphon	Iridaceae	Bowltube Iris	37.255421°	-120.222550°	578		Sierra foothills, Placerville (El Dorado County, California	native	111	95	95	http://eol.org/data_objects/12517246	approximate	0	0.144144144	0.435294118	0	14	44	-60.00	463
Iris macrosiphon	Iridaceae	Bowltube Iris	39.678068°	-122.808450°	1445		Mendocino National Forest (Mendocino County, California,	native	179	168	131	http://eol.org/data_objects/12517259		0.128472222	0.268156425	0.701960784	46	27	70	-47.15	734
Iris macrosiphon	Iridaceae	Bowltube Iris	37.173195°	-121.495669°	614		Manzanita Point, Henry W. Coe State Park (Santa Clara County, California	native	128	113	220	http://eol.org/data_objects/13263275		0.690031153	0.486363636	0.862745098	248	49	86	9.00	446
Iris macrosiphon	Iridaceae	Bowltube Iris	37.328185°	-121.689701°	609.6		San Felipe ranch, open fields top of Oat Hill, 2000' (Santa Clara County, California	native	81	65	130	http://eol.org/data_objects/12517240	approximate	0.707692308	0.5	0.509803922	255	50	51	10.77	464
Iris macrosiphon	Iridaceae	Bowltube Iris	38.630556°	-123.130000°	608		The Cedars (Sonoma County, California	native	138	112	188	http://eol.org/data_objects/12569911		0.723684211	0.404255319	0.737254902	261	40	74	12.37	642
Iris macrosiphon	Iridaceae	Bowltube Iris	38.886667°	-122.776667°	848		Boggs Lake Nature Preserve (Lake County	native	143	131	164	http://eol.org/data_objects/12517239		0.727272727	0.201219512	0.643137255	262	20	64	12.73	666
Iris macrosiphon	Iridaceae	Bowltube Iris	39.097948°	-122.488591°	1086		Walker Ridge (Colusa County, California	native	149	124	183	http://eol.org/data_objects/12517244		0.737288136	0.322404372	0.717647059	265	32	72	13.73	694
Iris macrosiphon	Iridaceae	Bowltube Iris	39.589234°	-121.544844°	391		North Table Mountain Area (Butte County, California	native	156	145	155	http://eol.org/data_objects/13263272		0.848484848	0.070512821	0.611764706	305	7	61	24.85	732
Iris macrosiphon	Iridaceae	Bowltube Iris	38.577956°	-122.988832°	469		Santa Rosa (Sonoma County, California	native	220	179	207	http://eol.org/data_objects/12517241		0.886178862	0.186363636	0.862745098	319	19	86	28.62	638
Iris macrosiphon	Iridaceae	Bowltube Iris	41.823410°	-123.940458°	671		French Hill Road (Del Norte County, California	native	199	176	187	http://eol.org/data_objects/12517247		0.920289855	0.115577889	0.780392157	331	12	78	32.03	840
Iris missouriensis	Iridaceae	Rocky Mountain Iris	40.560839°	-119.603549°	1560		Washoe County, Nevada	native	191	181	179	http://eol.org/data_objects/13263278		0.027777778	0.062827225	0.749019608	10	6	75	-57.22	787
Iris missouriensis	Iridaceae	Rocky Mountain Iris	37.865107°	-119.538329°	2616		Yosemite National Park (Tuolumne County, California	native	133	141	144	http://eol.org/data_objects/13263285	approximate	0.545454545	0.076388889	0.564705882	196	8	56	-5.45	548
Iris missouriensis	Iridaceae	Rocky Mountain Iris	37.966175°	-119.271504°	3085	x	Saddlebag Lake (Mono County, California	native	122	126	137	http://eol.org/data_objects/12517261		0.622222222	0.109489051	0.537254902	224	11	54	2.22	586
Iris missouriensis	Iridaceae	Rocky Mountain Iris	38.969444°	-106.492778°	3663	x	Collegiate Range, near Buena Vista (Colorado	native	131	131	188	http://eol.org/data_objects/13263286	coordinates for Collegiate Peaks Wildnerness	0.666666667	0.303191489	0.737254902	240	30	74	6.67	674
Iris missouriensis	Iridaceae	Rocky Mountain Iris	37.955838°	-119.254554°	3199	x	Along the trail near Gardisky Lake (Mono County, California	native	121	113	149	http://eol.org/data_objects/13263283		0.703703704	0.241610738	0.584313725	253	24	58	10.37	585
Iris missouriensis	Iridaceae	Rocky Mountain Iris	44.427963°	-110.588455°	2454	x	Yellowstone National Park (Wyoming	native	190	178	199	http://eol.org/data_objects/12517263		0.761904762	0.105527638	0.780392157	274	11	78	16.19	938
Iris missouriensis	Iridaceae	Rocky Mountain Iris	38.434346°	-118.486396°	1921		Mineral County, Nevada	native	114	93	114	http://eol.org/data_objects/13263277	approximate	0.833333333	0.184210526	0.447058824	300	18	45	23.33	625
Iris missouriensis	Iridaceae	Rocky Mountain Iris	39.012204°	-119.705882°	1499		Sunrise Pass Road (Douglas, Nevada,	native	127	114	121	http://eol.org/data_objects/13263282		0.91025641	0.102362205	0.498039216	328	10	50	31.03	683
Iris missouriensis	Iridaceae	Rocky Mountain Iris	36.555239°	-121.923288°	73		Carmel (Monterey County, California	native	208	169	188	http://eol.org/data_objects/12517265		0.918803419	0.1875	0.815686275	331	19	82	31.88	426
Iris missouriensis	Iridaceae	Rocky Mountain Iris	38.056911°	-119.147685°	2078		Bodie Road (Mono County, California	native	129	116	118	http://eol.org/data_objects/12517262		0.974358974	0.100775194	0.505882353	351	10	51	37.44	597
Iris virginica	Iridaceae	Blue Flag Iris					Louisiana	native	180	162	158	http://eol.org/data_objects/23357090	too vague	0.03030303	0.122222222	0.705882353	11	12	71	-56.97	1084
Iris virginica	Iridaceae	Blue Flag Iris	40.110588°	-88.207270°	223		Urbana, Illinois	native	133	121	110	http://eol.org/data_objects/24109762		0.079710145	0.172932331	0.521568627	29	17	52	-52.03	752
Iris virginica	Iridaceae	Blue Flag Iris	40.110588°	-88.207270°	223		Urbana, Illinois	native	121	118	160	http://eol.org/data_objects/24109765		0.678571429	0.2625	0.62745098	244	26	63	7.86	753
Iris virginica	Iridaceae	Blue Flag Iris	26.373606°	-81.603566°	6		Corkscrew Swamp Sanctuary (Florida	native	111	105	138	http://eol.org/data_objects/12517293		0.696969697	0.239130435	0.541176471	251	24	54	9.70	184
Iris virginica	Iridaceae	Blue Flag Iris	42°03’35.06”N	87°50’29.00”W	199.644		James Woodworth Prairie Preserve	native	176	170	201	http://eol.org/data_objects/24994930		0.698924731	0.154228856	0.788235294	252	15	79	9.89	1001
Iris virginica	Iridaceae	Blue Flag Iris	42°03’35.06”N	87°50’29.00”W	199.644		James Woodworth Prairie Preserve	native	182	176	204	http://eol.org/data_objects/24994931		0.702380952	0.137254902	0.8	253	14	80	10.24	1002
Iris virginica	Iridaceae	Blue Flag Iris					Louisiana	native	105	87	153	http://eol.org/data_objects/23357091	too vague	0.712121212	0.431372549	0.6	256	43	60	11.21	1085
Iris virginica	Iridaceae	Blue Flag Iris	26.373606°	-81.603566°	6		Corkscrew Swamp Sanctuary (Florida	native	154	145	168	http://eol.org/data_objects/12517292		0.731884058	0.136904762	0.658823529	263	14	66	13.19	183
Iris virginica	Iridaceae	Blue Flag Iris					Louisiana	native	152	128	184	http://eol.org/data_objects/23357092	too vague	0.738095238	0.304347826	0.721568627	266	30	72	13.81	1086
Iris virginica	Iridaceae	Blue Flag Iris	41.865859°	-86.345624°	221		Bakertown Fen in Berrien County, Michigan	native	225	204	210	http://eol.org/data_objects/24962400		0.952380952	0.093333333	0.882352941	343	9	88	35.24	841
Lactuca floridana	Asteraceae	Blue Woodland Lettuce	36.38371	-87.00771	200		Keri Dr., Pleasant View, Cheatham County, Tennessee	native	176	174	244	http://eol.org/data_objects/20820907		0.671428571	0.286885246	0.956862745	242	29	96	7.14	37
Lactuca floridana	Asteraceae	Blue Woodland Lettuce	36.38371	-87.00771	200		Keri Dr., Pleasant View, Cheatham County, Tennessee	native	156	149	217	http://eol.org/data_objects/20820899		0.683823529	0.313364055	0.850980392	246	31	85	8.38	34
Lactuca floridana	Asteraceae	Blue Woodland Lettuce	36.38371	-87.00771	200		Keri Dr., Pleasant View, Cheatham County, Tennessee	native	168	156	238	http://eol.org/data_objects/20820898		0.691056911	0.344537815	0.933333333	249	34	93	9.11	33
Lactuca floridana	Asteraceae	Blue Woodland Lettuce	36.38371	-87.00771	200		Keri Dr., Pleasant View, Cheatham County, Tennessee	native	133	119	183	http://eol.org/data_objects/20820901		0.703125	0.349726776	0.717647059	253	35	72	10.31	36
Lactuca floridana	Asteraceae	Blue Woodland Lettuce	36.38371	-87.00771	200		Keri Dr., Pleasant View, Cheatham County, Tennessee	native	122	105	179	http://eol.org/data_objects/20820900		0.704954955	0.413407821	0.701960784	254	41	70	10.50	35
Lactuca floridana	Asteraceae	Blue Woodland Lettuce							223	175	212	http://eol.org/data_objects/23291466		0.871527778	0.215246637	0.874509804	314	22	87	27.15	1087
Lactuca tatarica	Asteraceae	Chicory Lettuce	32.953331°	-105.741466°	2692		S side of Cloudcroft on Panther Ave. near 4th (Otero County, New Mexico	native	111	109	148	http://eol.org/data_objects/23795299	Mulgedium oblongifolium	0.675213675	0.263513514	0.580392157	243	26	58	7.52	222
Lactuca tatarica	Asteraceae	Chicory Lettuce	32.953331°	-105.741466°	2692		S side of Cloudcroft on Panther Ave. near 4th (Otero County, New Mexico	native	127	123	161	http://eol.org/data_objects/23795300		0.684210526	0.236024845	0.631372549	246	24	63	8.42	223
Lactuca tatarica	Asteraceae	Chicory Lettuce	55.270784°	9.901962°	15		Sønderby klint, Assens, Fyn, Danmark		150	139	218	http://eol.org/data_objects/19173376		0.689873418	0.362385321	0.854901961	248	36	85	8.99	970
Lactuca tatarica	Asteraceae	Chicory Lettuce	55.270784°	9.901962°	15		Sønderby klint, Assens, Fyn, Danmark		173	150	237	http://eol.org/data_objects/19173378		0.710727969	0.367088608	0.929411765	256	37	93	11.07	972
Lactuca tatarica	Asteraceae	Chicory Lettuce					Eksta-kysten, Gotland, Sverige		141	100	224	http://eol.org/data_objects/19173374	unable to locate	0.721774194	0.553571429	0.878431373	260	55	88	12.18	1088
Lactuca tatarica	Asteraceae	Chicory Lettuce					Eksta-kysten, Gotland, Sverige		142	101	218	http://eol.org/data_objects/19173375	unable to locate	0.725071225	0.536697248	0.854901961	261	54	85	12.51	1089
Lactuca tatarica	Asteraceae	Chicory Lettuce	31.721882°	-110.885443°	1700		Upper Madera Canyon, Santa Rita Mountains, Arizona	native	152	127	191	http://eol.org/data_objects/24965178	coordinates approximate	0.731770833	0.335078534	0.749019608	263	34	75	13.18	208
Lactuca tatarica	Asteraceae	Chicory Lettuce					Eksta-kysten, Gotland, Sverige		183	147	218	http://eol.org/data_objects/19173381	unable to locate	0.751173709	0.325688073	0.854901961	270	33	85	15.12	1090
Lactuca tatarica	Asteraceae	Chicory Lettuce	31.721882°	-110.885443°	1700		Upper Madera Canyon, Santa Rita Mountains, Arizona	native	117	84	147	http://eol.org/data_objects/24965179		0.753968254	0.428571429	0.576470588	271	43	58	15.40	209
Lactuca tatarica	Asteraceae	Chicory Lettuce	55.270784°	9.901962°	15		Sønderby klint, Assens, Fyn, Danmark		196	168	219	http://eol.org/data_objects/19173377		0.758169935	0.232876712	0.858823529	273	23	86	15.82	971
Langloisia setosissima	Polemoniaceae	Great Basin Langloisia	35.010991°	-115.473355°	1410		Mojave National Preserve (San Bernardino County, California	native	159	152	151	http://eol.org/data_objects/13158749		0.020833333	0.050314465	0.623529412	7	5	62	-57.92	313
Langloisia setosissima	Polemoniaceae	Great Basin Langloisia	36.505389°	-117.079408°	1332		Death Valley National Monument (Inyo County, California	native	247	239	223	http://eol.org/data_objects/12517639		0.111111111	0.097165992	0.968627451	40	10	97	-48.89	420
Langloisia setosissima	Polemoniaceae	Great Basin Langloisia	33.100492°	-116.301327°	593		Anza Borrego, South Fork of Palm Wash (San Diego County, California	native	160	157	199	http://eol.org/data_objects/13158750	general park coordinates	0.678571429	0.211055276	0.780392157	244	21	78	7.86	227
Langloisia setosissima	Polemoniaceae	Great Basin Langloisia	34.129343°	-116.036937°	602		Joshua Tree National Park (Riverside County, California	native	128	115	145	http://eol.org/data_objects/13158748		0.738888889	0.206896552	0.568627451	266	21	57	13.89	282
Langloisia setosissima	Polemoniaceae	Great Basin Langloisia	36.106404°	-117.281465°	758		Inyo National Forest, Black Canyon (California	native	174	150	198	http://eol.org/data_objects/12517633		0.75	0.242424242	0.776470588	270	24	78	15.00	382
Langloisia setosissima	Polemoniaceae	Great Basin Langloisia	34.959208°	-116.419389°	578		San Bernardino County	native	200	180	215	http://eol.org/data_objects/23156121		0.761904762	0.162790698	0.843137255	274	16	84	16.19	308
Langloisia setosissima	Polemoniaceae	Great Basin Langloisia					Palms to Pines Highway (Riverside County, California	native	145	119	145	http://eol.org/data_objects/12517641	too vague	0.833333333	0.179310345	0.568627451	300	18	57	23.33	1091
Langloisia setosissima	Polemoniaceae	Great Basin Langloisia	36.833543°	-118.087313°	1346		Mazourka Canyon, Inyo National Forest (Inyo County, California	native	140	122	137	http://eol.org/data_objects/12517640		0.861111111	0.128571429	0.549019608	310	13	55	26.11	434
Langloisia setosissima	Polemoniaceae	Great Basin Langloisia	34.931929°	-116.819135°	844		California, 2 mi N of Yermo	native	115	108	111	http://eol.org/data_objects/22729990		0.928571429	0.060869565	0.450980392	334	6	45	32.86	307
Langloisia setosissima	Polemoniaceae	Great Basin Langloisia	35.661649°	-115.716617°	747		Eastern Mojave (San Bernardino County, California	native	127	97	109	http://eol.org/data_objects/12517637		0.933333333	0.236220472	0.498039216	336	24	50	33.33	333
Leptosiphon harknessii	Polemoniaceae	Harkness' Flaxflower							254	253	253	http://eol.org/data_objects/23393601		0	0.003937008	0.996078431	0	0	100	-60.00	1094
Leptosiphon harknessii	Polemoniaceae	Harkness' Flaxflower							238	230	220	http://eol.org/data_objects/23393600		0.092592593	0.075630252	0.933333333	33	8	93	-50.74	1093
Leptosiphon harknessii	Polemoniaceae	Harkness' Flaxflower							237	229	205	http://eol.org/data_objects/23393599		0.125	0.135021097	0.929411765	45	14	93	-47.50	1092
Leptosiphon harknessii	Polemoniaceae	Harkness' Flaxflower	42.868919°	-122.167969°	1956	x	Crater Lake National Park (Oregon	native	241	241	237	http://eol.org/data_objects/13159076		0.166666667	0.01659751	0.945098039	60	2	95	-43.33	896
Leptosiphon harknessii	Polemoniaceae	Harkness' Flaxflower	38.327691°	-119.636839°	2932	x	Sonora Pass dayuse parking area (Tuolumne County, California	native	181	198	209	http://eol.org/data_objects/24743627		0.56547619	0.133971292	0.819607843	204	13	82	-3.45	612
Leptosiphon harknessii	Polemoniaceae	Harkness' Flaxflower	39.301569°	-120.546874°	1816		Cisco (Placer County, California	native	222	229	235	http://eol.org/data_objects/13159075		0.576923077	0.055319149	0.921568627	208	6	92	-2.31	710
Leptosiphon harknessii	Polemoniaceae	Harkness' Flaxflower	42.868919°	-122.167969°	1956	x	Crater Lake National Park (Oregon	native	233	222	223	http://eol.org/data_objects/13159078		0.984848485	0.0472103	0.91372549	355	5	91	38.48	897
Limosella aquatica	Scrophulariaceae	Northern Mudwort	56.888124°	9.830045°	38		Voldsted gadekær Ø. f. Støvring, Danmark		218	205	200	http://eol.org/data_objects/19170348		0.046296296	0.082568807	0.854901961	17	8	85	-55.37	980
Limosella aquatica	Scrophulariaceae	Northern Mudwort	52.869952°	12.019282°	24		banks of the Elbe River, North-eastern Lower Saxony, Germany		186	179	174	http://eol.org/data_objects/13555527		0.069444444	0.064516129	0.729411765	25	6	73	-53.06	968
Limosella aquatica	Scrophulariaceae	Northern Mudwort	56.888124°	9.830045°	38		Voldsted gadekær Ø. f. Støvring, Danmark		241	231	215	http://eol.org/data_objects/19170346		0.102564103	0.107883817	0.945098039	37	11	95	-49.74	982
Limosella aquatica	Scrophulariaceae	Northern Mudwort	40.539439°	-120.712002°	1494		Lassen County, California	native	199	200	197	http://eol.org/data_objects/13159336		0.222222222	0.015	0.784313725	80	1	78	-37.78	786
Limosella aquatica	Scrophulariaceae	Northern Mudwort	52.869952°	12.019282°	24		banks of the Elbe River, North-eastern Lower Saxony, Germany		215	227	201	http://eol.org/data_objects/21507307		0.243589744	0.114537445	0.890196078	88	11	89	-35.64	967
Limosella aquatica	Scrophulariaceae	Northern Mudwort	64.938947°	24.767929°	1		Iomatala, Hailuoto, Finland		216	220	223	http://eol.org/data_objects/19170344		0.571428571	0.031390135	0.874509804	206	3	87	-2.86	989
Limosella aquatica	Scrophulariaceae	Northern Mudwort	52.869952°	12.019282°	24		banks of the Elbe River, North-eastern Lower Saxony, Germany		180	179	206	http://eol.org/data_objects/22394257	very approximate	0.672839506	0.131067961	0.807843137	242	13	81	7.28	966
Limosella aquatica	Scrophulariaceae	Northern Mudwort	38.581598°	-121.522360°	5		West Region, Sacramento	native	240	235	241	http://eol.org/data_objects/1387064		0.805555556	0.024896266	0.945098039	290	2	95	20.56	639
Limosella aquatica	Scrophulariaceae	Northern Mudwort	56.888124°	9.830045°	38		Voldsted gadekær Ø. f. Støvring, Danmark		200	182	185	http://eol.org/data_objects/19170347		0.972222222	0.09	0.784313725	350	9	78	37.22	981
Limosella aquatica	Scrophulariaceae	Northern Mudwort	56.888124°	9.830045°	38		Voldsted gadekær Ø. f. Støvring, Danmark		218	197	198	http://eol.org/data_objects/19170343		0.992063492	0.096330275	0.854901961	357	10	85	39.21	983
Linanthus parryae	Polemoniaceae	Sandblossoms					Kraner Jet	native	181	160	144	http://eol.org/data_objects/12518324	unable to locate	0.072072072	0.20441989	0.709803922	26	20	71	-52.79	1095
Linanthus parryae	Polemoniaceae	Sandblossoms	37.095609°	-118.332581°	1778		McMurry Meadow, Inyo National Forest (Inyo County, California	native	209	208	182	http://eol.org/data_objects/12518329	approximate	0.160493827	0.129186603	0.819607843	58	13	82	-43.95	441
Linanthus parryae	Polemoniaceae	Sandblossoms					south end of the Sierra Nevada	native	207	211	198	http://eol.org/data_objects/13144703	too vague	0.217948718	0.061611374	0.82745098	78	6	83	-38.21	1096
Linanthus parryae	Polemoniaceae	Sandblossoms	36.020999°	-117.941523°	1059		south of Bishop, California, along Highway 395	native	187	162	250	http://eol.org/data_objects/15075496		0.714015152	0.352	0.980392157	257	35	98	11.40	360
Linanthus parryae	Polemoniaceae	Sandblossoms	35.749951°	-118.394806°	967		Short Canyon (Kern County, California	native	122	69	184	http://eol.org/data_objects/23156131		0.743478261	0.625	0.721568627	268	63	72	14.35	339
Linanthus parryae	Polemoniaceae	Sandblossoms	36.614656°	-118.095922°	1408		Alabama HIlls (Inyo County, California	native	204	184	220	http://eol.org/data_objects/23156130		0.759259259	0.163636364	0.862745098	273	16	86	15.93	431
Linanthus parryae	Polemoniaceae	Sandblossoms	35.749951°	-118.394806°	967		Short Canyon (Kern County, California	native	99	45	141	http://eol.org/data_objects/13159391		0.760416667	0.680851064	0.552941176	274	68	55	16.04	340
Linanthus parryae	Polemoniaceae	Sandblossoms	35.383670°	-117.974713°	851		Red Rock Canyon State Park (California,	native	134	102	157	http://eol.org/data_objects/12518326		0.763636364	0.350318471	0.615686275	275	35	62	16.36	327
Linanthus parryae	Polemoniaceae	Sandblossoms	35.932156°	-116.227858°	747		Mojave Desert, CA	native	191	155	198	http://eol.org/data_objects/15075498		0.80620155	0.217171717	0.776470588	290	22	78	20.62	357
Linanthus parryae	Polemoniaceae	Sandblossoms	35.931810°	-116.227858°	747		Central and western Mojave and vicinity (San Bernardino County, California	native	128	97	104	http://eol.org/data_objects/12518322		0.962365591	0.2421875	0.501960784	346	24	50	36.24	356
Linum lewisii	Linaceae	Prairie Flax	38.090892°	-120.146532°	1411		Along Hwy 108 (Tuolumne County, California	native	135	155	211	http://eol.org/data_objects/13264286		0.622807018	0.360189573	0.82745098	224	36	83	2.28	599
Linum lewisii	Linaceae	Prairie Flax	36.505389°	-117.079408°	1332		Death Valley National Park (Inyo County, California	native	104	112	161	http://eol.org/data_objects/19093758		0.643274854	0.354037267	0.631372549	232	35	63	4.33	421
Linum lewisii	Linaceae	Prairie Flax	35.165880°	-106.472905°	1952		Elena Gallegos Picnic Area, Albuquerque, NM	native	168	173	233	http://eol.org/data_objects/12490948		0.653846154	0.278969957	0.91372549	235	28	91	5.38	319
Linum lewisii	Linaceae	Prairie Flax	43.509369°	-114.824367°	2385	x	Camas County, Idaho,	native	157	159	210	http://eol.org/data_objects/13264291	Camas	0.660377358	0.252380952	0.823529412	238	25	82	6.04	934
Linum lewisii	Linaceae	Prairie Flax	38.328036°	-119.637098°	2945	x	Sonora Pass dayuse parking area (Tuolumne County, California	native	151	152	218	http://eol.org/data_objects/13264293		0.664179104	0.30733945	0.854901961	239	31	85	6.42	615
Linum lewisii	Linaceae	Prairie Flax					Cedars, dry slopes Castle Pk., 8000' (Placer County, California	native	125	121	216	http://eol.org/data_objects/12518345		0.673684211	0.439814815	0.847058824	243	44	85	7.37	1097
Linum lewisii	Linaceae	Prairie Flax					Montana	native	126	113	183	http://eol.org/data_objects/24959752	too vague	0.697619048	0.382513661	0.717647059	251	38	72	9.76	1098
Linum lewisii	Linaceae	Prairie Flax	39.134667°	-121.171039°	477		Nevada County, California	native	194	179	230	http://eol.org/data_objects/13264289		0.715686275	0.22173913	0.901960784	258	22	90	11.57	699
Linum lewisii	Linaceae	Prairie Flax	37.901005°	-119.221025°	3826	x	Near treeline on Mt. Dana (Tuolumne County, California,	native	149	141	166	http://eol.org/data_objects/13264292		0.72	0.15060241	0.650980392	259	15	65	12.00	570
Linum lewisii	Linaceae	Prairie Flax	37.583262°	-118.267609°	3703	x	White Mountains (Inyo/Mono County, California	native	165	135	165	http://eol.org/data_objects/13264287		0.833333333	0.181818182	0.647058824	300	18	65	23.33	482
Lippia alba	Verbenaceae	Bushy Matgrass					Barbados, West Indies		216	186	206	http://eol.org/data_objects/25075156		0.888888889	0.138888889	0.847058824	320	14	85	28.89	1099
Lobelia kalmii	Campanulaceae	Kalm's Lobelia					NE Illinois	native	180	183	252	http://eol.org/data_objects/24109832	too vague	0.659722222	0.285714286	0.988235294	238	29	99	5.97	1101
Lobelia kalmii	Campanulaceae	Kalm's Lobelia					NE Illinois	native	188	185	220	http://eol.org/data_objects/24109831	too vague	0.680952381	0.159090909	0.862745098	245	16	86	8.10	1100
Lobelia kalmii	Campanulaceae	Kalm's Lobelia	41.575871°	-87.176146°	194		Portage Parks, Indiana	native	231	217	248	http://eol.org/data_objects/1341604		0.741935484	0.125	0.97254902	267	13	97	14.19	830
Lobelia kalmii	Campanulaceae	Kalm's Lobelia	41.621641°	-87.399169°	181		Clark and Pine Nature Preserve, Indiana	native	202	188	217	http://eol.org/data_objects/1341603		0.747126437	0.133640553	0.850980392	269	13	85	14.71	834
Lobelia kalmii	Campanulaceae	Kalm's Lobelia	41.621641°	-87.399169°	181		Clark and Pine Nature Preserve, Indiana	native	139	124	147	http://eol.org/data_objects/1341602		0.775362319	0.156462585	0.576470588	279	16	58	17.54	833
Lobelia siphilitica	Campanulaceae	Great Blue Lobelia	41.12927458	-81.54484355	249		Sand Run Metro Park , OH	native	180	204	247	http://eol.org/data_objects/22428205		0.606965174	0.271255061	0.968627451	219	27	97	0.70	143
Lobelia siphilitica	Campanulaceae	Great Blue Lobelia	41.1440887	-81.8231193	282		Lake Medina, Medina OH	native	177	194	246	http://eol.org/data_objects/22742466		0.625603865	0.280487805	0.964705882	225	28	96	2.56	146
Lobelia siphilitica	Campanulaceae	Great Blue Lobelia	39.05332916	-94.27780734	266		Burr Oak Woods, MO	native	176	194	251	http://eol.org/data_objects/22860667		0.626666667	0.298804781	0.984313725	226	30	98	2.67	106
Lobelia siphilitica	Campanulaceae	Great Blue Lobelia	42.931246°	-86.096278°	190		Pigeon Creek Park	native	32	53	159	http://eol.org/data_objects/1387271		0.639107612	0.798742138	0.623529412	230	80	62	3.91	908
Lobelia siphilitica	Campanulaceae	Great Blue Lobelia	41.1298367	-81.4306454	336		Munroe Falls Metro Park/Lake Area, OH	native	96	112	249	http://eol.org/data_objects/22387933		0.649237473	0.614457831	0.976470588	234	61	98	4.92	144
Lobelia siphilitica	Campanulaceae	Great Blue Lobelia	41.30632852	-81.79410098	260		Mill Stream Run Reservation, Ohio	native	157	155	240	http://eol.org/data_objects/22428301		0.670588235	0.354166667	0.941176471	241	35	94	7.06	151
Lobelia siphilitica	Campanulaceae	Great Blue Lobelia	41.491510°	-90.635626°	169		Nahant Marsh	native	128	126	206	http://eol.org/data_objects/1387272		0.670833333	0.388349515	0.807843137	242	39	81	7.08	825
Lobelia siphilitica	Campanulaceae	Great Blue Lobelia	43.105489°	-89.807178°	248		Pleasant Valley Conservancy, Vermont, Wisconsin	native	186	183	235	http://eol.org/data_objects/24992565		0.676282051	0.221276596	0.921568627	243	22	92	7.63	920
Lobelia siphilitica	Campanulaceae	Great Blue Lobelia	40.127056°	-88.209547°	221		Anita Purves Nature Center in Urbana, Illinois	native	138	128	201	http://eol.org/data_objects/24109838		0.689497717	0.36318408	0.788235294	248	36	79	8.95	764
Lobelia siphilitica	Campanulaceae	Great Blue Lobelia	40.16117208	-79.27039093	409		Rector, pa	native	190	155	248	http://eol.org/data_objects/22428352		0.729390681	0.375	0.97254902	263	38	97	12.94	133
Lobelia spicata	Campanulaceae	Palespike Lobelia	42°03’35.06”N	87°50’29.00”W	199.644		James Woodworth Prairie Preserve	native	154	154	149	http://eol.org/data_objects/24976780		0.166666667	0.032467532	0.603921569	60	3	60	-43.33	1005
Lobelia spicata	Campanulaceae	Palespike Lobelia	40.528472°	-88.071754°	235		Loda Cemetery Prairie in Iroquois County, Illinois	native	205	220	223	http://eol.org/data_objects/24107777		0.527777778	0.080717489	0.874509804	190	8	87	-7.22	780
Lobelia spicata	Campanulaceae	Palespike Lobelia	42°03’35.06”N	87°50’29.00”W	199.644		James Woodworth Prairie Preserve	native	151	168	207	http://eol.org/data_objects/24976779		0.616071429	0.270531401	0.811764706	222	27	81	1.61	1004
Lobelia spicata	Campanulaceae	Palespike Lobelia	36.0772527°	-86.3946694	188		Vesta Cedar Glade State Natural Area, Wilson County, Tennessee	native	178	188	234	http://eol.org/data_objects/22513796		0.636904762	0.239316239	0.917647059	229	24	92	3.69	998
Lobelia spicata	Campanulaceae	Palespike Lobelia	36.0772527°	-85.3946694	188		Vesta Cedar Glade State Natural Area, Wilson County, Tennessee	native	169	169	170	http://eol.org/data_objects/22513797		0.666666667	0.005882353	0.666666667	240	1	67	6.67	999
Lobelia spicata	Campanulaceae	Palespike Lobelia	42°03’35.06”N	87°50’29.00”W	199.644		James Woodworth Prairie Preserve	native	209	207	220	http://eol.org/data_objects/24976778		0.692307692	0.059090909	0.862745098	249	6	86	9.23	1003
Lobelia spicata	Campanulaceae	Palespike Lobelia	42°03’35.06”N	87°50’29.00”W	199.644		James Woodworth Prairie Preserve	native	202	199	213	http://eol.org/data_objects/24976781		0.702380952	0.0657277	0.835294118	253	7	84	10.24	1006
Lobelia spicata	Campanulaceae	Palespike Lobelia	35.884501°	-78.674992°	117		North Carolina, Raleigh, Springmoor	native	217	200	215	http://eol.org/data_objects/22943921		0.852941176	0.078341014	0.850980392	307	8	85	25.29	351
Lobelia spicata	Campanulaceae	Palespike Lobelia	35.884501°	-78.674992°	117		North Carolina, Raleigh, Springmoor	native	209	183	204	http://eol.org/data_objects/22943922		0.865384615	0.124401914	0.819607843	312	12	82	26.54	352
Lobelia spicata	Campanulaceae	Palespike Lobelia	38.644660°	-77.234771°	2		Occoquan National Wildlife Refuge, Woodbridge, VA	native	205	202	203	http://eol.org/data_objects/23356058		0.944444444	0.014634146	0.803921569	340	1	80	34.44	644
Lupinus albifrons	Fabaceae	Silver Lupine	36.141460°	-121.494531°	654		Escondido Camp to Arroyo Seco River (Monterey County, California	native	146	124	110	http://eol.org/data_objects/12518763		0.064814815	0.246575342	0.57254902	23	25	57	-53.52	388
Lupinus albifrons	Fabaceae	Silver Lupine	37.663543°	-120.463529°	76		Near La Grange (Stanislaus County, California	native	96	86	153	http://eol.org/data_objects/13264560		0.691542289	0.437908497	0.6	249	44	60	9.15	495
Lupinus albifrons	Fabaceae	Silver Lupine	34.77679	-118.787505	1071		Los Angeles, Southern California, US-CA	native	127	117	172	http://eol.org/data_objects/21951080		0.696969697	0.319767442	0.674509804	251	32	67	9.70	14
Lupinus albifrons	Fabaceae	Silver Lupine	37.186921°	-121.547138°	808		Henry W. Coe State Park (Santa Clara County, California	native	133	126	162	http://eol.org/data_objects/13264564		0.699074074	0.222222222	0.635294118	252	22	64	9.91	451
Lupinus albifrons	Fabaceae	Silver Lupine	37.729926°	-119.559051°	1234		Happy Isles, Yosemite Valley (Mariposa County, California	native	136	125	177	http://eol.org/data_objects/13264559		0.701923077	0.293785311	0.694117647	253	29	69	10.19	512
Lupinus albifrons	Fabaceae	Silver Lupine	42.277002°	-123.645618°	391		Deer Creek Center - Selma, Oregon (Oregon	native	101	88	146	http://eol.org/data_objects/13159885		0.704022989	0.397260274	0.57254902	253	40	57	10.40	875
Lupinus albifrons	Fabaceae	Silver Lupine	33.246452°	-119.499169°	191		San Nicolas Island (Ventura County, California	native	102	90	130	http://eol.org/data_objects/17786317		0.716666667	0.307692308	0.509803922	258	31	51	11.67	238
Lupinus albifrons	Fabaceae	Silver Lupine	38.729558	-122.766963	603		Mayacama Mountains, CA	native	132	94	213	http://eol.org/data_objects/21945881		0.719887955	0.558685446	0.835294118	259	56	84	11.99	100
Lupinus albifrons	Fabaceae	Silver Lupine	39.977106°	-121.423303°	1915		Table Mountain (Butte County, California,	native	129	95	191	http://eol.org/data_objects/13159896		0.725694444	0.502617801	0.749019608	261	50	75	12.57	738
Lupinus albifrons	Fabaceae	Silver Lupine	37.998443°	-121.797356°	13		Antioch dunes (Contra Costa County, California,	native	119	108	135	http://eol.org/data_objects/12518759		0.734567901	0.2	0.529411765	264	20	53	13.46	589
Lupinus albifrons	Fabaceae	Silver Lupine	37.92370776	-122.3007224	155		El Cerrito Hillside Natural Area, Contra Costa, US-CA	native	179	146	224	http://eol.org/data_objects/21944021		0.737179487	0.348214286	0.878431373	265	35	88	13.72	80
Lupinus albifrons	Fabaceae	Silver Lupine	37.728633°	-119.751467°	1600		Sandstone roadcut along Hwy 120 west of the Big Oak Flat entrance to Yosemite National Park (Tuolumne County, California,	native	141	100	180	http://eol.org/data_objects/13264565		0.752083333	0.444444444	0.705882353	271	44	71	15.21	507
Lupinus albifrons	Fabaceae	Silver Lupine	37.740055°	-121.450974°	15		Corral Hollow (Alameda County, California	native	72	65	77	http://eol.org/data_objects/12518758		0.763888889	0.155844156	0.301960784	275	16	30	16.39	515
Lupinus albifrons	Fabaceae	Silver Lupine	37.920558°	-121.941494°	180		Mitchell Canyon, Mt. Diablo State Park	native	98	50	130	http://eol.org/data_objects/10072923		0.766666667	0.615384615	0.509803922	276	62	51	16.67	582
Lupinus albifrons	Fabaceae	Silver Lupine	36.490565°	-121.182492°	581		Pinnacles National Park (San Benito County, California,	native	138	76	177	http://eol.org/data_objects/17766908		0.768976898	0.570621469	0.694117647	277	57	69	16.90	419
Lupinus albifrons	Fabaceae	Silver Lupine	37.071111°	-122.251389°	142		Bonny Doon Ecological Reserve (Santa Cruz County, California	native	103	38	115	http://eol.org/data_objects/17747917		0.807359307	0.669565217	0.450980392	291	67	45	20.74	440
Lupinus albifrons	Fabaceae	Silver Lupine	37.342425°	-121.653373°	1066.8		San Felipe ranch, Bollinger ridge, above cabin, 3500' (Santa Clara County, California	native	124	52	134	http://eol.org/data_objects/12518761	approximate	0.81300813	0.611940299	0.525490196	293	61	53	21.30	467
Lupinus albifrons	Fabaceae	Silver Lupine	36.601048°	-121.887105°	2		Beach above Montery (Monterey County, California	native	220	143	207	http://eol.org/data_objects/13159897	approximate	0.861471861	0.35	0.862745098	310	35	86	26.15	428
Lupinus albifrons	Fabaceae	Silver Lupine	37.147446°	-122.194967°	754		Eagle Rock (Santa Cruz County, California	native	204	138	170	http://eol.org/data_objects/12518764		0.919191919	0.323529412	0.8	331	32	80	31.92	443
Lupinus albifrons	Fabaceae	Silver Lupine	37.865107°	-119.538329°	2616		Yosemite National Park, valley (Mariposa County, California	native	129	111	117	http://eol.org/data_objects/12518757	approximate	0.944444444	0.139534884	0.505882353	340	14	51	34.44	549
Lupinus argenteus	Fabaceae	Silvery Lupine	38.983333°	-114.300000°	3519	x	Great Basin National Park (White Pine, Nevada	native	91	98	189	http://eol.org/data_objects/19093770		0.654761905	0.518518519	0.741176471	236	52	74	5.48	678
Lupinus argenteus	Fabaceae	Silvery Lupine	36.308432°	-115.660697°	2900	x	North Loop trail east of Mummy Mountain, Spring Mountains, southern Nevada	native	102	97	140	http://eol.org/data_objects/17477146		0.686046512	0.307142857	0.549019608	247	31	55	8.60	399
Lupinus argenteus	Fabaceae	Silvery Lupine	38.983333°	-114.300000°	3519	x	Great Basin National Park (Nevada	native	164	157	208	http://eol.org/data_objects/13264589		0.689542484	0.245192308	0.815686275	248	25	82	8.95	677
Lupinus argenteus	Fabaceae	Silvery Lupine							135	124	203	http://eol.org/data_objects/23392722		0.689873418	0.389162562	0.796078431	248	39	80	8.99	1102
Lupinus argenteus	Fabaceae	Silvery Lupine	35.811069°	-106.234146°	1902		on the road from Córdova, New Mexico, to Borrego Mesa.	native	136	125	180	http://eol.org/data_objects/5917170		0.7	0.305555556	0.705882353	252	31	71	10.00	343
Lupinus argenteus	Fabaceae	Silvery Lupine	35.811069°	-106.234146°	1902		on the road from Córdova, New Mexico, to Borrego Mesa.	native	134	106	186	http://eol.org/data_objects/5917171	approximate	0.725	0.430107527	0.729411765	261	43	73	12.50	342
Lupinus argenteus var. argenteus	Fabaceae	Silvery Lupine	37.753394°	-117.634667°	1308		Lida-Silver Peak Road (Esmeralda, Nevada	native	126	83	167	http://eol.org/data_objects/13264592		0.751984127	0.502994012	0.654901961	271	50	65	15.20	518
Lupinus argenteus var. heteranthus	Fabaceae	Silvery Lupine	41.199943°	-111.882440°	2897	x	Mount Ogden, Ogden, Utah	native	141	128	212	http://eol.org/data_objects/24170557	original coordinates appeared to be in error	0.692460317	0.396226415	0.831372549	249	40	83	9.25	818
Lupinus argenteus var. heteranthus	Fabaceae	Silvery Lupine	42.955578°	-118.453796°			Steens Mountain (Harney, Oregon	native	126	108	179	http://eol.org/data_objects/17786328		0.708920188	0.396648045	0.701960784	255	40	70	10.89	909
Lupinus argenteus var. heteranthus	Fabaceae	Silvery Lupine	40.560839°	-119.603549°	1560		Washoe County, Nevada	native	109	92	157	http://eol.org/data_objects/13264605		0.71025641	0.414012739	0.615686275	256	41	62	11.03	788
Lupinus argenteus var. heteranthus	Fabaceae	Silvery Lupine	39.992683°	-120.803947°	1577		Plumas County, California	native	170	142	200	http://eol.org/data_objects/13264606		0.747126437	0.29	0.784313725	269	29	78	14.71	741
Lupinus argenteus var. heteranthus	Fabaceae	Silvery Lupine	39.163798°	-119.767403°	1477		Carson City, Nevada	native	157	89	145	http://eol.org/data_objects/13264603		0.862745098	0.433121019	0.615686275	311	43	62	26.27	704
Lupinus argenteus var. meionanthus	Fabaceae	Silvery Lupine	37.637664°	-119.016780°	3048	x	Minaret Vista, Mammoth Lakes 10000' (Mono County, California	native	116	146	189	http://eol.org/data_objects/12518797		0.598173516	0.386243386	0.741176471	215	39	74	-0.18	486
Lupinus argenteus var. meionanthus	Fabaceae	Silvery Lupine	38.328036°	-119.637098°	2945	x	Slope just east of the Sonora Pass dayuse parking area (Tuolumne County, California	native	50	72	137	http://eol.org/data_objects/13264610		0.624521073	0.635036496	0.537254902	225	64	54	2.45	617
Lupinus argenteus var. meionanthus	Fabaceae	Silvery Lupine	38.328036°	-119.637098°	2945	x	Slope just east of the Sonora Pass dayuse parking area (Tuolumne County, California	native	59	72	150	http://eol.org/data_objects/13264611		0.642857143	0.606666667	0.588235294	231	61	59	4.29	618
Lupinus argenteus var. meionanthus	Fabaceae	Silvery Lupine							189	191	208	http://eol.org/data_objects/23392905		0.649122807	0.091346154	0.815686275	234	9	82	4.91	1103
Lupinus argenteus var. meionanthus	Fabaceae	Silvery Lupine	38.328036°	-119.637098°	2945	x	Slope just east of the Sonora Pass dayuse parking area (Tuolumne County, California	native	52	57	134	http://eol.org/data_objects/13264612		0.656504065	0.611940299	0.525490196	236	61	53	5.65	616
Lupinus argenteus var. meionanthus	Fabaceae	Silvery Lupine							178	172	199	http://eol.org/data_objects/23392904		0.703703704	0.135678392	0.780392157	253	14	78	10.37	1104
Lupinus argenteus var. meionanthus	Fabaceae	Silvery Lupine	40.560839°	-119.603549°	1560		Washoe County, Nevada	native	166	123	141	http://eol.org/data_objects/13264608		0.930232558	0.259036145	0.650980392	335	26	65	33.02	789
Lupinus argenteus var. utahensis	Fabaceae	Silvery Lupine	36.207171°	-117.092001°	2902	x	Death Valley National Park, Bennett Peak (Inyo County, California	native	136	139	215	http://eol.org/data_objects/13264588		0.660337553	0.36744186	0.843137255	238	37	84	6.03	390
Lupinus brevicaulis	Fabaceae	Shortstem Lupine							99	95	147	http://eol.org/data_objects/23392756		0.679487179	0.353741497	0.576470588	245	35	58	7.95	1105
Lupinus brevicaulis	Fabaceae	Shortstem Lupine	38.733081°	-109.592514°	1384		Utah, Arches National Monument	native	84	67	154	http://eol.org/data_objects/23392759		0.699233716	0.564935065	0.603921569	252	56	60	9.92	659
Lupinus brevicaulis	Fabaceae	Shortstem Lupine	38.434346°	-118.486396°	1921		Mineral County, Nevada	native	68	53	121	http://eol.org/data_objects/13264626	approximate	0.703431373	0.561983471	0.474509804	253	56	47	10.34	626
Lupinus brevicaulis	Fabaceae	Shortstem Lupine	39.106035°	-118.349854°	2241		Sand Springs Range (Churchill, Nevada	native	84	52	171	http://eol.org/data_objects/17747928		0.711484594	0.695906433	0.670588235	256	70	67	11.15	696
Lupinus brevicaulis	Fabaceae	Shortstem Lupine	38.733081°	-109.592514°	1384		Utah, Arches National Monument	native	115	91	178	http://eol.org/data_objects/23392757		0.712643678	0.488764045	0.698039216	257	49	70	11.26	657
Lupinus brevicaulis	Fabaceae	Shortstem Lupine	38.733081°	-109.592514°	1384		Utah, Arches National Monument	native	119	95	180	http://eol.org/data_objects/23392758		0.71372549	0.472222222	0.705882353	257	47	71	11.37	658
Lupinus brevicaulis	Fabaceae	Shortstem Lupine	39.106035°	-118.349854°	2241		Sand Springs Range (Churchill, Nevada	native	63	32	118	http://eol.org/data_objects/17747927		0.726744186	0.728813559	0.462745098	262	73	46	12.67	695
Lupinus brevicaulis	Fabaceae	Shortstem Lupine	35.833900°	-115.454253°	1282		The Sump (Esmeralda, Nevada	native	96	31	140	http://eol.org/data_objects/13264629		0.766055046	0.778571429	0.549019608	276	78	55	16.61	345
Lupinus breweri	Fabaceae	Mat Lupine	38.327691°	-119.636839°	2932	x	Sonora Pass (Mono County, California,	native	156	165	236	http://eol.org/data_objects/13159940		0.647916667	0.338983051	0.925490196	233	34	93	4.79	613
Lupinus breweri	Fabaceae	Mat Lupine	39.196294°	-120.288378°	2590.8		Cedars, ridge below Granite Chief, 8500' (Placer County, California	native	57	57	140	http://eol.org/data_objects/12518813		0.666666667	0.592857143	0.549019608	240	59	55	6.67	706
Lupinus breweri	Fabaceae	Mat Lupine	37.729485°	-119.573657°	2196		Yosemite National Park, Glacier Point (Mariposa County, California	native	38	35	56	http://eol.org/data_objects/12518811		0.69047619	0.375	0.219607843	249	38	22	9.05	511
Lupinus breweri	Fabaceae	Mat Lupine	37.729485°	-119.573657°	2196		Yosemite National Park, Glacier Point (Mariposa County, California	native	49	44	76	http://eol.org/data_objects/12518812		0.692708333	0.421052632	0.298039216	249	42	30	9.27	510
Lupinus breweri	Fabaceae	Mat Lupine	37.663051°	-119.622377°	2125		Glacier Point RD, .06 miles west of Bridalveil Campground, Yosemite National Park (Mariposa County, California	native	123	101	170	http://eol.org/data_objects/13159947		0.719806763	0.405882353	0.666666667	259	41	67	11.98	492
Lupinus breweri	Fabaceae	Mat Lupine	37.663051°	-119.622377°	2125		Glacier Point RD, .06 miles west of Bridalveil Campground, Yosemite National Park (Mariposa County, California	native	164	140	202	http://eol.org/data_objects/13159946		0.731182796	0.306930693	0.792156863	263	31	79	13.12	493
Lupinus breweri	Fabaceae	Mat Lupine	41.942003°	-123.164092°	1859		Alex's hole, Southern Oregon (Oregon	native	172	155	195	http://eol.org/data_objects/13159941		0.7375	0.205128205	0.764705882	266	21	76	13.75	842
Lupinus breweri	Fabaceae	Mat Lupine	34.144866°	-117.070376°	900		About 5 miles west of Angles Oaks on Highway 38 (San Bernardino County, California	native	139	104	177	http://eol.org/data_objects/13159942		0.746575342	0.412429379	0.694117647	269	41	69	14.66	293
Lupinus breweri	Fabaceae	Mat Lupine	34.144866°	-117.070376°	900		About 5 miles west of Angles Oaks on Highway 38 (San Bernardino County, California	native	131	91	170	http://eol.org/data_objects/13159944		0.751054852	0.464705882	0.666666667	270	46	67	15.11	291
Lupinus breweri	Fabaceae	Mat Lupine	37.663051°	-119.622377°	2125		Glacier Point RD, .06 miles west of Bridalveil Campground, Yosemite National Park (Mariposa County, California	native	140	105	164	http://eol.org/data_objects/13159945		0.765536723	0.359756098	0.643137255	276	36	64	16.55	494
Lupinus breweri	Fabaceae	Mat Lupine	34.144866°	-117.070376°	900		About 5 miles west of Angles Oaks on Highway 38 (San Bernardino County, California	native	161	95	169	http://eol.org/data_objects/13159943		0.815315315	0.437869822	0.662745098	294	44	66	21.53	292
Lupinus breweri var. breweri	Fabaceae	Mat Lupine	42.080683°	-122.716849°	2283	x	Mount Ashland (Jackson, Oregon	native	78	84	130	http://eol.org/data_objects/17731772		0.647435897	0.4	0.509803922	233	40	51	4.74	848
Lupinus breweri var. breweri	Fabaceae	Mat Lupine	37.893538°	-119.255152°	2974	x	Along Tioga Road at Dana Meadows (Tuolumne County, California	native	150	145	207	http://eol.org/data_objects/13264634		0.680107527	0.299516908	0.811764706	245	30	81	8.01	566
Lupinus breweri var. breweri	Fabaceae	Mat Lupine	37.893538°	-119.255152°	2974	x	Along Tioga Road at Dana Meadows (Tuolumne County, California	native	91	87	121	http://eol.org/data_objects/13264636		0.68627451	0.280991736	0.474509804	247	28	47	8.63	564
Lupinus breweri var. breweri	Fabaceae	Mat Lupine	37.893538°	-119.255152°	2974	x	Along Tioga Road at Dana Meadows (Tuolumne County, California	native	154	141	201	http://eol.org/data_objects/13264635		0.702777778	0.298507463	0.788235294	253	30	79	10.28	565
Lupinus breweri var. breweri	Fabaceae	Mat Lupine	40.560839°	-119.603549°	1560		Washoe County, Nevada,	native	134	103	154	http://eol.org/data_objects/13264631		0.767973856	0.331168831	0.603921569	276	33	60	16.80	790
Lupinus breweri var. breweri	Fabaceae	Mat Lupine	40.560839°	-119.603549°	1560		Washoe County, Nevada,	native	129	93	148	http://eol.org/data_objects/13264632		0.775757576	0.371621622	0.580392157	279	37	58	17.58	791
Lupinus breweri var. bryoides	Fabaceae	Mat Lupine	37.917071°	-119.268776°	3156		In the Gaylor Lakes Basin above Middle Gaylor Lake (Tuolumne County, California	native	106	87	118	http://eol.org/data_objects/13264640		0.768817204	0.262711864	0.462745098	277	26	46	16.88	580
Lupinus breweri var. grandiflorus	Fabaceae	Mat Lupine	39.552368°	-120.203104°	2042		East side of Sierra (California	native	53	29	49	http://eol.org/data_objects/12518814		0.861111111	0.452830189	0.207843137	310	45	21	26.11	722
Lupinus chamissonis	Fabaceae	Chamisso's-bush Lupine	34.037616°	-120.372374°	194		San Miguel Island, Channel Islands National Park (Santa Barbara County, California	native	100	93	162	http://eol.org/data_objects/23862233		0.683574879	0.425925926	0.635294118	246	43	64	8.36	278
Lupinus chamissonis	Fabaceae	Chamisso's-bush Lupine	34.037616°	-120.372374°	194		San Miguel Island, Channel Islands National Park (Santa Barbara County, California	native	115	85	168	http://eol.org/data_objects/23862234		0.726907631	0.494047619	0.658823529	262	49	66	12.69	277
Lupinus covillei	Fabaceae	Coville's Lupine	37.909234°	-119.286296°	3069	x	Along the trail to Lower Gaylor Lake (Tuolumne County, California,	native	80	100	162	http://eol.org/data_objects/13264672		0.62601626	0.50617284	0.635294118	225	51	64	2.60	576
Lupinus covillei	Fabaceae	Coville's Lupine	37.909234°	-119.286296°	3069	x	Along the trail to Lower Gaylor Lake (Tuolumne County, California,	native	55	76	153	http://eol.org/data_objects/13264669		0.630952381	0.640522876	0.6	227	64	60	3.10	573
Lupinus covillei	Fabaceae	Coville's Lupine	37.909234°	-119.286296°	3069	x	Along the trail to Lower Gaylor Lake (Tuolumne County, California,	native	86	102	181	http://eol.org/data_objects/13264671		0.638596491	0.524861878	0.709803922	230	52	71	3.86	575
Lupinus covillei	Fabaceae	Coville's Lupine	37.909234°	-119.286296°	3069	x	Along the trail to Lower Gaylor Lake (Tuolumne County, California,	native	94	104	202	http://eol.org/data_objects/13264670		0.651234568	0.534653465	0.792156863	234	53	79	5.12	574
Lupinus covillei	Fabaceae	Coville's Lupine	37.852952°	-119.446759°	2984	x	Eastern lower slopes of Polly Dome (Tuolumne County, California	native	115	116	178	http://eol.org/data_objects/13264668		0.664021164	0.353932584	0.698039216	239	35	70	6.40	530
Lupinus flavoculatus	Fabaceae	Yellow-eye Lupine					Utah, road to St. George from Las Vegas	native	164	151	207	http://eol.org/data_objects/22730847	too vague	0.705357143	0.270531401	0.811764706	254	27	81	10.54	1107
Lupinus flavoculatus	Fabaceae	Yellow-eye Lupine	35.971974°	-116.273210°	813		Hwy 178, WildRose Road, Death Valley National Park (Inyo County, California	native	68	25	128	http://eol.org/data_objects/13159979		0.736245955	0.8046875	0.501960784	265	80	50	13.62	358
Lupinus flavoculatus	Fabaceae	Yellow-eye Lupine					Utah, road to St. George from Las Vegas	native	92	66	125	http://eol.org/data_objects/22730714	too vague	0.740112994	0.472	0.490196078	266	47	49	14.01	1106
Lupinus flavoculatus	Fabaceae	Yellow-eye Lupine	37.350349°	-117.998427°	1560		Wyman Creek Area (Inyo County, California	native	126	48	200	http://eol.org/data_objects/13264680		0.752192982	0.76	0.784313725	271	76	78	15.22	469
Lupinus flavoculatus	Fabaceae	Yellow-eye Lupine	37.350349°	-117.998427°	1560		Wyman Creek Area (Inyo County, California	native	116	45	157	http://eol.org/data_objects/13264679		0.772321429	0.713375796	0.615686275	278	71	62	17.23	468
Lupinus grayi	Fabaceae	Sierra Lupine	37.722890°	-119.695671°	1418		Upper part of the road to Foresta from Big Oak Flat Road (on both sides of the road) (Mariposa County, California	native	197	208	184	http://eol.org/data_objects/13264695		0.243055556	0.115384615	0.815686275	87	12	82	-35.69	505
Lupinus grayi	Fabaceae	Sierra Lupine	37.722890°	-119.695671°	1418		Along Big Oak Flat Road near the road to Foresta (Mariposa County, California,	native	159	173	207	http://eol.org/data_objects/13264692		0.618055556	0.231884058	0.811764706	223	23	81	1.81	502
Lupinus grayi	Fabaceae	Sierra Lupine	37.722890°	-119.695671°	1418		Along Big Oak Flat Road near the road to Foresta (Mariposa County, California,	native	144	135	176	http://eol.org/data_objects/13264694		0.703252033	0.232954545	0.690196078	253	23	69	10.33	504
Lupinus grayi	Fabaceae	Sierra Lupine	37.702856°	-119.752668°	1184		Area above Big Meadow burned during the 2009 Big Meadow fire (Mariposa County, California	native	91	71	129	http://eol.org/data_objects/13264696		0.724137931	0.449612403	0.505882353	261	45	51	12.41	501
Lupinus grayi	Fabaceae	Sierra Lupine	38.742638°	-120.435763°	1604		El Dorado County, California	native	117	100	149	http://eol.org/data_objects/13264691	approximate	0.724489796	0.32885906	0.584313725	261	33	58	12.45	661
Lupinus grayi	Fabaceae	Sierra Lupine	36.887855°	-118.555148°	3120	x	Kings Canyon National Park (Fresno County, California	native	114	81	176	http://eol.org/data_objects/18593155		0.724561404	0.539772727	0.690196078	261	54	69	12.46	436
Lupinus grayi	Fabaceae	Sierra Lupine	37.722890°	-119.695671°	1418		Along Big Oak Flat Road near the road to Foresta (Mariposa County, California,	native	180	172	195	http://eol.org/data_objects/13264693		0.724637681	0.117948718	0.764705882	261	12	76	12.46	503
Lupinus grayi	Fabaceae	Sierra Lupine	36.887855°	-118.555148°	3120	x	Kings Canyon National Park (Fresno County, California	native	144	116	186	http://eol.org/data_objects/18593154		0.733333333	0.376344086	0.729411765	264	38	73	13.33	435
Lupinus grayi	Fabaceae	Sierra Lupine	38.742638°	-120.435763°	1604		El Dorado County, California	native	122	103	150	http://eol.org/data_objects/13264690	approximate	0.734042553	0.313333333	0.588235294	264	31	59	13.40	660
Lupinus grayi	Fabaceae	Sierra Lupine							101	70	136	http://eol.org/data_objects/23392844		0.744949495	0.485294118	0.533333333	268	49	53	14.49	1109
Lupinus grayi	Fabaceae	Sierra Lupine			1828.8		Cedars, dry rocky slopes above house, 6000' (Placer County, California	native	148	113	187	http://eol.org/data_objects/12518843	unable to locate	0.745495495	0.395721925	0.733333333	268	40	73	14.55	1108
Lupinus grayi	Fabaceae	Sierra Lupine	39.992683°	-120.803947°	1577		Plumas National Forest (California	native	124	104	127	http://eol.org/data_objects/12518845		0.811594203	0.181102362	0.498039216	292	18	50	21.16	742
Lupinus grayi	Fabaceae	Sierra Lupine							108	77	112	http://eol.org/data_objects/23392846		0.814285714	0.3125	0.439215686	293	31	44	21.43	1111
Lupinus grayi	Fabaceae	Sierra Lupine							167	121	167	http://eol.org/data_objects/23392845		0.833333333	0.275449102	0.654901961	300	28	65	23.33	1110
Lupinus grayi	Fabaceae	Sierra Lupine	37.865107°	-119.538329°	2616		Yosemite National Park, valley (Mariposa County, California	native	103	80	84	http://eol.org/data_objects/12518842	approximate	0.971014493	0.223300971	0.403921569	350	22	40	37.10	550
Lupinus grayi	Fabaceae	Sierra Lupine	37.728633°	-119.751467°	1600		Yosemite National Park, Big Oak Flat Road (Tuolumne County, California	native	108	76	80	http://eol.org/data_objects/12518841		0.979166667	0.296296296	0.423529412	353	30	42	37.92	508
Lupinus hyacinthinus	Fabaceae	San Jacinto Lupine	33.523000°	-116.426000°	2619		San Jacinto, Santa Rosa Mountains. Riverside County, California	native	169	156	208	http://eol.org/data_objects/23356653		0.708333333	0.25	0.815686275	255	25	82	10.83	249
Lupinus hyacinthinus	Fabaceae	San Jacinto Lupine	33.523000°	-116.426000°	2619		San Jacinto, Santa Rosa Mountains. Riverside County, California	native	183	139	225	http://eol.org/data_objects/23356655		0.751937984	0.382222222	0.882352941	271	38	88	15.19	251
Lupinus hyacinthinus	Fabaceae	San Jacinto Lupine	33.523000°	-116.426000°	2619		San Jacinto, Santa Rosa Mountains. Riverside County, California	native	192	153	225	http://eol.org/data_objects/23356654		0.756944444	0.32	0.882352941	273	32	88	15.69	250
Lupinus nevadensis	Fabaceae	Nevada Lupine	39.585465°	-119.931031°	2468		Peavine Mountain (Washoe, Nevada	native	63	70	99	http://eol.org/data_objects/17766917		0.634259259	0.363636364	0.388235294	228	36	39	3.43	727
Lupinus nevadensis	Fabaceae	Nevada Lupine	39.585465°	-119.931031°	2468		Peavine Mountain (Washoe, Nevada	native	77	84	127	http://eol.org/data_objects/17766913		0.643333333	0.393700787	0.498039216	232	39	50	4.33	730
Lupinus nevadensis	Fabaceae	Nevada Lupine	38.435472°	-119.102926°	1776		Sonoma Canyon (Lyon, Nevada	native	80	85	152	http://eol.org/data_objects/17786341		0.655092593	0.473684211	0.596078431	236	47	60	5.51	630
Lupinus nevadensis	Fabaceae	Nevada Lupine	39.585465°	-119.931031°	2468		Peavine Mountain (Washoe, Nevada	native	92	90	148	http://eol.org/data_objects/17766914		0.672413793	0.391891892	0.580392157	242	39	58	7.24	729
Lupinus nevadensis	Fabaceae	Nevada Lupine	39.585465°	-119.931031°	2468		Peavine Mountain (Washoe, Nevada	native	90	83	147	http://eol.org/data_objects/17766915		0.684895833	0.43537415	0.576470588	247	44	58	8.49	728
Lupinus nevadensis	Fabaceae	Nevada Lupine	38.435472°	-119.102926°	1776		Sonoma Canyon (Lyon, Nevada	native	83	74	147	http://eol.org/data_objects/17786340		0.687214612	0.496598639	0.576470588	247	50	58	8.72	628
Lupinus nevadensis	Fabaceae	Nevada Lupine	38.435472°	-119.102926°	1776		Sonoma Canyon (Lyon, Nevada	native	82	73	119	http://eol.org/data_objects/17786342		0.699275362	0.386554622	0.466666667	252	39	47	9.93	629
Lupinus nevadensis	Fabaceae	Nevada Lupine	40.560839°	-119.603549°	1560		Washoe County, Nevada	native	104	74	137	http://eol.org/data_objects/13264734		0.746031746	0.459854015	0.537254902	269	46	54	14.60	792
Lupinus nevadensis	Fabaceae	Nevada Lupine	40.560839°	-119.603549°	1560		Washoe County, Nevada	native	126	77	142	http://eol.org/data_objects/13264733		0.792307692	0.457746479	0.556862745	285	46	56	19.23	793
Lupinus obtusilobus	Fabaceae	Blunt-lobe Lupine							97	92	164	http://eol.org/data_objects/23392933		0.678240741	0.43902439	0.643137255	244	44	64	7.82	1115
Lupinus obtusilobus	Fabaceae	Blunt-lobe Lupine	41.658317°	-87.062642°	183		Indiana Dunes State Park in NW Indiana	native	148	143	189	http://eol.org/data_objects/24107784		0.684782609	0.243386243	0.741176471	247	24	74	8.48	835
Lupinus obtusilobus	Fabaceae	Blunt-lobe Lupine					northern Maine	native	84	69	140	http://eol.org/data_objects/5917172	too vague	0.701877934	0.507142857	0.549019608	253	51	55	10.19	1114
Lupinus obtusilobus	Fabaceae	Blunt-lobe Lupine					JFNew Nursery. Lake. Indiana	cultivated	139	122	182	http://eol.org/data_objects/2138993		0.713888889	0.32967033	0.71372549	257	33	71	11.39	1113
Lupinus obtusilobus	Fabaceae	Blunt-lobe Lupine							155	144	181	http://eol.org/data_objects/22709650		0.716216216	0.20441989	0.709803922	258	20	71	11.62	1117
Lupinus obtusilobus	Fabaceae	Blunt-lobe Lupine							87	45	161	http://eol.org/data_objects/5917173		0.727011494	0.720496894	0.631372549	262	72	63	12.70	1118
Lupinus obtusilobus	Fabaceae	Blunt-lobe Lupine	42.587	-85.998	201		2200–2298 46th St, Allegan, Michigan	native	153	119	187	http://eol.org/data_objects/24839932		0.75	0.363636364	0.733333333	270	36	73	15.00	156
Lupinus obtusilobus	Fabaceae	Blunt-lobe Lupine					JFNew Nursery. Lake. Indiana	cultivated	132	104	160	http://eol.org/data_objects/2138992		0.75	0.35	0.62745098	270	35	63	15.00	1112
Lupinus obtusilobus	Fabaceae	Blunt-lobe Lupine							202	179	220	http://eol.org/data_objects/23291983		0.760162602	0.186363636	0.862745098	274	19	86	16.02	1116
Lupinus obtusilobus	Fabaceae	Blunt-lobe Lupine	43.114439°	-89.655678°	297		Cross Plains, Wisconsin,	native	126	93	146	http://eol.org/data_objects/24967377		0.770440252	0.363013699	0.57254902	277	36	57	17.04	922
Lupinus obtusilobus	Fabaceae	Blunt-lobe Lupine	40.346352°	-121.613993°	1477		Lassen Volcanic National Park (Shasta County, California	native	107	65	125	http://eol.org/data_objects/13264737		0.783333333	0.48	0.490196078	282	48	49	18.33	771
Lupinus obtusilobus	Fabaceae	Blunt-lobe Lupine	40.346352°	-121.613993°	1477		Lassen Volcanic National Park (Shasta County, California	native	147	104	160	http://eol.org/data_objects/13264738		0.794642857	0.35	0.62745098	286	35	63	19.46	772
Lupinus obtusilobus	Fabaceae	Blunt-lobe Lupine	40.346352°	-121.613993°	1477		Lassen Volcanic National Park (Shasta County, California	native	105	92	107	http://eol.org/data_objects/12518892		0.811111111	0.140186916	0.419607843	292	14	42	21.11	773
Lupinus obtusilobus	Fabaceae	Blunt-lobe Lupine	40.560839°	-119.603549°	1560		Washoe County, Nevada,	native	118	87	111	http://eol.org/data_objects/13264736		0.870967742	0.262711864	0.462745098	314	26	46	27.10	795
Lupinus obtusilobus	Fabaceae	Blunt-lobe Lupine	40.457936°	-121.501826°	2499	x	Lassen Volcanic National Park, Bumpass Trail (Shasta County, California	native	106	77	99	http://eol.org/data_objects/12518893	coordinates approximate	0.873563218	0.273584906	0.415686275	314	27	42	27.36	778
Lupinus obtusilobus	Fabaceae	Blunt-lobe Lupine	40.560839°	-119.603549°	1560		Washoe County, Nevada,	native	134	96	110	http://eol.org/data_objects/13264735		0.938596491	0.28358209	0.525490196	338	28	53	33.86	794
Lupinus polyphyllus	Fabaceae	Marsh Lupine	40.560839°	-119.603549°	1560		Washoe County, Nevada,	native	177	182	185	http://eol.org/data_objects/13264741		0.5625	0.043243243	0.725490196	203	4	73	-3.75	797
Lupinus polyphyllus	Fabaceae	Marsh Lupine	39.433142	-120.247712	1964		Sagehen Creek Basin, Nevada, Tahoe National Forest, Sierra Nevada	native	124	133	214	http://eol.org/data_objects/25275081		0.65	0.420560748	0.839215686	234	42	84	5.00	115
Lupinus polyphyllus	Fabaceae	Marsh Lupine	43.361621°	-80.314428°	285		Cambridge, Ontario, Canada	native	87	84	162	http://eol.org/data_objects/25132604		0.673076923	0.481481481	0.635294118	242	48	64	7.31	931
Lupinus polyphyllus	Fabaceae	Marsh Lupine	44.664841°	-69.241662°	152		Troy, Maine	native	90	83	151	http://eol.org/data_objects/24945719		0.683823529	0.450331126	0.592156863	246	45	59	8.38	940
Lupinus polyphyllus	Fabaceae	Marsh Lupine	37.732051°	-119.558237°	1414		Northwest of Island Pass, John Muir Trail, Ansel Adams Wilderness, Inyo NF (Mono County, California	native	138	128	202	http://eol.org/data_objects/13160093		0.689189189	0.366336634	0.792156863	248	37	79	8.92	513
Lupinus polyphyllus	Fabaceae	Marsh Lupine	38.693796°	-119.988516°	2616		Carson Pass Area (Alpine County, California	native	64	56	110	http://eol.org/data_objects/17786352		0.691358025	0.490909091	0.431372549	249	49	43	9.14	653
Lupinus polyphyllus	Fabaceae	Marsh Lupine	38.693796°	-119.988516°	2616		Carson Pass Area (Alpine County, California	native	125	109	188	http://eol.org/data_objects/17786348		0.700421941	0.420212766	0.737254902	252	42	74	10.04	649
Lupinus polyphyllus	Fabaceae	Marsh Lupine	39.657401	-120.522714	2040		Chapman Saddle (Sierra County, California	native	95	77	136	http://eol.org/data_objects/17786347		0.717514124	0.433823529	0.533333333	258	43	53	11.75	128
Lupinus polyphyllus	Fabaceae	Marsh Lupine	38.693796°	-119.988516°	2616		Carson Pass Area (Alpine County, California	native	161	137	213	http://eol.org/data_objects/17786351		0.719298246	0.356807512	0.835294118	259	36	84	11.93	652
Lupinus polyphyllus	Fabaceae	Marsh Lupine	42.080683°	-122.716849°	2283	x	Mt Ashland, Southern Oregon	native	127	93	199	http://eol.org/data_objects/13160092		0.720125786	0.532663317	0.780392157	259	53	78	12.01	849
Lupinus polyphyllus	Fabaceae	Marsh Lupine	43.361621°	-80.314428°	285		Cambridge, Ontario, Canada	native	102	76	148	http://eol.org/data_objects/25132603		0.726851852	0.486486486	0.580392157	262	49	58	12.69	932
Lupinus polyphyllus	Fabaceae	Marsh Lupine	43.361621°	-80.314428°	285		Cambridge, Ontario, Canada	native	83	62	120	http://eol.org/data_objects/25132605		0.727011494	0.483333333	0.470588235	262	48	47	12.70	930
Lupinus polyphyllus	Fabaceae	Marsh Lupine	38.693796°	-119.988516°	2616		Carson Pass Area (Alpine County, California	native	131	97	188	http://eol.org/data_objects/17786350		0.728937729	0.484042553	0.737254902	262	48	74	12.89	651
Lupinus polyphyllus	Fabaceae	Marsh Lupine	39.657401	-120.522714	2040		Chapman Saddle (Sierra County, California	native	110	79	156	http://eol.org/data_objects/17786345		0.733766234	0.493589744	0.611764706	264	49	61	13.38	127
Lupinus polyphyllus	Fabaceae	Marsh Lupine	43.361621°	-80.314428°	285		Cambridge, Ontario, Canada	native	108	76	148	http://eol.org/data_objects/25132607		0.740740741	0.486486486	0.580392157	267	49	58	14.07	929
Lupinus polyphyllus	Fabaceae	Marsh Lupine	39.657401	-120.522714	2040		Chapman Saddle (Sierra County, California	native	153	128	183	http://eol.org/data_objects/17786343		0.742424242	0.300546448	0.717647059	267	30	72	14.24	125
Lupinus polyphyllus	Fabaceae	Marsh Lupine	38.693796°	-119.988516°	2616		Carson Pass Area (Alpine County, California	native	163	129	201	http://eol.org/data_objects/17786349		0.74537037	0.358208955	0.788235294	268	36	79	14.54	650
Lupinus polyphyllus	Fabaceae	Marsh Lupine	39.657401	-120.522714	2040		Chapman Saddle (Sierra County, California	native	150	110	191	http://eol.org/data_objects/17786344		0.748971193	0.42408377	0.749019608	270	42	75	14.90	126
Lupinus polyphyllus	Fabaceae	Marsh Lupine	40.560839°	-119.603549°	1560		Washoe County, Nevada,	native	111	87	127	http://eol.org/data_objects/13264739		0.766666667	0.31496063	0.498039216	276	31	50	16.67	796
Lupinus polyphyllus	Fabaceae	Marsh Lupine	39.091575°	-120.803947°	992		Placer County, California	native	145	113	163	http://eol.org/data_objects/13264739		0.773333333	0.306748466	0.639215686	278	31	64	17.33	691
Lupinus polyphyllus	Fabaceae	Marsh Lupine	37.536880°	-119.656268°	1222		Yosemite National Park, Wawona (Mariposa County, California	native	91	61	75	http://eol.org/data_objects/12518901		0.922222222	0.32967033	0.356862745	332	33	36	32.22	478
Lupinus sparsiflorus	Fabaceae	Mohave Lupine	33.363053°	-111.985584°	423		Pima Canyon, South Mountain, Phoenix, Arizona	native	119	128	180	http://eol.org/data_objects/5900985		0.642076503	0.338888889	0.705882353	231	34	71	4.21	243
Lupinus sparsiflorus	Fabaceae	Mohave Lupine	33.363053°	-111.985584°	423		Pima Canyon, South Mountain, Phoenix, Arizona	native	114	119	177	http://eol.org/data_objects/5900986		0.653439153	0.355932203	0.694117647	235	36	69	5.34	244
Lupinus sparsiflorus	Fabaceae	Mohave Lupine							103	100	178	http://eol.org/data_objects/23392981		0.673076923	0.438202247	0.698039216	242	44	70	7.31	1119
Lupinus sparsiflorus	Fabaceae	Mohave Lupine	33.523000°	-116.426000°	2619		San Jacinto, Santa Rosa Mountains. Riverside County, California	native	86	82	183	eol.org/data_objects/23356657		0.673267327	0.551912568	0.717647059	242	55	72	7.33	253
Lupinus sparsiflorus	Fabaceae	Mohave Lupine	32.223784°	-111.144268°	809		Tucson Mountain Park, Arizona	native	164	156	237	http://eol.org/data_objects/24973072		0.683127572	0.341772152	0.929411765	246	34	93	8.31	211
Lupinus sparsiflorus	Fabaceae	Mohave Lupine	32.223784°	-111.144268°	809		Tucson Mountain Park, Arizona	native	129	119	205	http://eol.org/data_objects/24973073		0.686046512	0.419512195	0.803921569	247	42	80	8.60	212
Lupinus sparsiflorus	Fabaceae	Mohave Lupine	33.523000°	-116.426000°	2619		San Jacinto, Santa Rosa Mountains. Riverside County, California	native	121	101	244	http://eol.org/data_objects/23356656		0.68997669	0.586065574	0.956862745	248	59	96	9.00	252
Lupinus sparsiflorus	Fabaceae	Mohave Lupine	32.256456°	-111.159870°	850		King Canyon Trail, Saguaro National Park, Arizona	native	124	109	187	http://eol.org/data_objects/24896742		0.698717949	0.417112299	0.733333333	252	42	73	9.87	213
Lupinus sparsiflorus	Fabaceae	Mohave Lupine	32.256456°	-111.159870°	850		King Canyon Trail, Saguaro National Park, Arizona	native	90	77	134	http://eol.org/data_objects/24896743		0.704678363	0.425373134	0.525490196	254	43	53	10.47	214
Lupinus sparsiflorus	Fabaceae	Mohave Lupine	32.646065°	-111.401206°	576		Picacho Peak State Park (Arizona	native	99	84	144	http://eol.org/data_objects/12518930		0.708333333	0.416666667	0.564705882	255	42	56	10.83	218
Lupinus sparsiflorus	Fabaceae	Mohave Lupine	35.661649°	-115.716617°	747		Eastern Mojave (San Bernardino County, California	native	101	93	121	http://eol.org/data_objects/12518926	approximate	0.714285714	0.231404959	0.474509804	257	23	47	11.43	334
Lupinus sparsiflorus	Fabaceae	Mohave Lupine	32.087760°	-112.905880°	566		Organ Pipe Cactus National Monument (Arizona,	native	92	75	93	http://eol.org/data_objects/12518928		0.824074074	0.193548387	0.364705882	297	19	36	22.41	210
Lupinus sparsiflorus	Fabaceae	Mohave Lupine	34.129343°	-116.036937°	602		Joshua Tree National Monument (Riverside County, California	native	127	99	118	http://eol.org/data_objects/12518927		0.886904762	0.220472441	0.498039216	319	22	50	28.69	283
Lupinus sparsiflorus	Fabaceae	Mohave Lupine	35.026391°	-114.383570°	825		Oatman (Arizona	native	153	145	148	http://eol.org/data_objects/12518929		0.9375	0.052287582	0.6	338	5	60	33.75	316
Lupinus succulentus	Fabaceae	Succulent Annual Lupine	33.387886°	-118.416310°	439		Catalina Island (Los Angeles County, California	native	119	123	137	http://eol.org/data_objects/13264774		0.62962963	0.131386861	0.537254902	227	13	54	2.96	246
Lupinus succulentus	Fabaceae	Succulent Annual Lupine	37.51588304	-121.8299085	125		Sunol Regional Wilderness	native	107	108	192	http://eol.org/data_objects/24169995		0.664705882	0.442708333	0.752941176	239	44	75	6.47	50
Lupinus succulentus	Fabaceae	Succulent Annual Lupine	37.752613	-122.135739	193		Knowland Park, CA	native	123	110	182	http://eol.org/data_objects/24234583		0.696759259	0.395604396	0.71372549	251	40	71	9.68	55
Lupinus succulentus	Fabaceae	Succulent Annual Lupine	36.466530°	-121.176252°	616		Pinnacles National Monument (San Benito County, California	native	102	84	175	http://eol.org/data_objects/13160109		0.6996337	0.52	0.68627451	252	52	69	9.96	413
Lupinus succulentus	Fabaceae	Succulent Annual Lupine	36.466530°	-121.176252°	616		Pinnacles National Monument (San Benito County, California,	native	119	100	189	http://eol.org/data_objects/13160111		0.702247191	0.470899471	0.741176471	253	47	74	10.22	414
Lupinus succulentus	Fabaceae	Succulent Annual Lupine	34.037616°	-120.372374°	194		San Miguel Island, Channel Islands National Park (Santa Barbara County, California	native	95	78	156	http://eol.org/data_objects/13264776		0.702991453	0.5	0.611764706	253	50	61	10.30	279
Lupinus succulentus	Fabaceae	Succulent Annual Lupine	35.457875	-120.861902	125		Whale Rock Reservoir, San Luis Obispo, Southern California, US-CA	native	135	101	226	http://eol.org/data_objects/24234892		0.712	0.553097345	0.88627451	256	55	89	11.20	15
Lupinus succulentus	Fabaceae	Succulent Annual Lupine	34.387182°	-118.112268°	1317		Los Angeles County, California	native	121	92	198	http://eol.org/data_objects/13160113		0.712264151	0.535353535	0.776470588	256	54	78	11.23	300
Lupinus succulentus	Fabaceae	Succulent Annual Lupine	34.30810098	-118.7595463	427		Simi Valley, Ventura, Southern California	native	87	61	156	http://eol.org/data_objects/21940867		0.712280702	0.608974359	0.611764706	256	61	61	11.23	12
Lupinus succulentus	Fabaceae	Succulent Annual Lupine	37.51588304	-121.8299085	125		Sunol Regional Wilderness	native	109	86	159	http://eol.org/data_objects/24169994		0.719178082	0.459119497	0.623529412	259	46	62	11.92	49
Lupinus succulentus	Fabaceae	Succulent Annual Lupine	37.84934	-122.239805	98		CA-24 E, Oakland, California	native	106	68	175	http://eol.org/data_objects/21945716		0.725856698	0.611428571	0.68627451	261	61	69	12.59	64
Lupinus succulentus	Fabaceae	Succulent Annual Lupine	37.154224°	-121.600544°	191		Problem road cut along East Dunne Avenue on the east side of Anderson Reservoir (Santa Clara County, California	native	106	55	172	http://eol.org/data_objects/13264772		0.739316239	0.680232558	0.674509804	266	68	67	13.93	445
Lupinus succulentus	Fabaceae	Succulent Annual Lupine	34.22266667	-118.981	36		Conejo Creek, Camarillo, California	native	93	48	140	http://eol.org/data_objects/23365783		0.748188406	0.657142857	0.549019608	269	66	55	14.82	11
Lupinus succulentus	Fabaceae	Succulent Annual Lupine	34.037616°	-120.372374°	194		San Miguel Island, Channel Islands National Park (Santa Barbara County, California	native	147	106	185	http://eol.org/data_objects/13264777		0.753164557	0.427027027	0.725490196	271	43	73	15.32	280
Lupinus succulentus	Fabaceae	Succulent Annual Lupine	37.86571474	-122.243077	230		Stonewall-Panoramic Trail Berkeley, ca	native	111	77	138	http://eol.org/data_objects/24170277		0.759562842	0.442028986	0.541176471	273	44	54	15.96	66
Lupinus succulentus	Fabaceae	Succulent Annual Lupine	33.387886°	-118.416310°	439		Catalina Island (Los Angeles County, California	native	146	104	174	http://eol.org/data_objects/13264775		0.766666667	0.402298851	0.682352941	276	40	68	16.67	247
Lupinus succulentus	Fabaceae	Succulent Annual Lupine	39.053583°	-122.360590°	430		Payne Ranch (Colusa County, California	native	145	83	172	http://eol.org/data_objects/13160114		0.782771536	0.51744186	0.674509804	282	52	67	18.28	685
Lupinus succulentus	Fabaceae	Succulent Annual Lupine	36.48986435	-121.1849594	630		Pinnacles National Monument, San Benito County, CA	native	108	12	146	http://eol.org/data_objects/23717809		0.786069652	0.917808219	0.57254902	283	92	57	18.61	40
Lupinus succulentus	Fabaceae	Succulent Annual Lupine	37.92224673	-121.927042	164		Mount Diablo state park	native	143	65	156	http://eol.org/data_objects/22495302		0.80952381	0.583333333	0.611764706	291	58	61	20.95	78
Lupinus succulentus	Fabaceae	Succulent Annual Lupine					Old Big Sur Road (Monterey County, California	native	78	57	80	http://eol.org/data_objects/12518952	too vague	0.81884058	0.2875	0.31372549	295	29	31	21.88	1120
Lupinus tidestromii	Fabaceae	Tidestrom Lupine	36.603693°	-121.945125°	40		Seventeen Mile Drive (Monterey County, California	native	126	105	104	http://eol.org/data_objects/12518954		0.007575758	0.174603175	0.494117647	3	17	49	-59.24	430
Lupinus tidestromii	Fabaceae	Tidestrom Lupine	38.041911°	-122.789979°	125		Point Reyes National Seashore (Marin County, California	native	110	79	94	http://eol.org/data_objects/12518955		0.919354839	0.281818182	0.431372549	331	28	43	31.94	595
Lupinus tidestromii	Fabaceae	Tidestrom Lupine	38.041911°	-122.789979°	125		Point Reyes National Seashore (Marin County, California	native	91	71	73	http://eol.org/data_objects/12518956		0.983333333	0.21978022	0.356862745	354	22	36	38.33	596
Lupinus tidestromii	Fabaceae	Tidestrom Lupine	36.603693°	-121.945125°	40		Seventeen Mile Drive (Monterey County, California	native	64	53	54	http://eol.org/data_objects/12518953		0.984848485	0.171875	0.250980392	355	17	25	38.48	429
MAGENTA									255	0	255			0.833333333	1	1	300	100	100	23.33	1169
Mertensia oblongifolia	Boraginaceae	Spindleroot Bluebells	38.440474°	-119.363223°	2970	x	Along the eastern edge of Lobdell Lake, Sweetwater Mountains (Mono County, California	native	133	170	244	http://eol.org/data_objects/18593167		0.611111111	0.454918033	0.956862745	22	45	96	1.11	632
Mertensia oblongifolia	Boraginaceae	Spindleroot Bluebells	39.553284°	-120.251273°	2042		Sierra County, California,	native	240	246	239	http://eol.org/data_objects/13265278		0.30952381	0.028455285	0.964705882	111	3	96	-29.05	725
Mertensia oblongifolia	Boraginaceae	Spindleroot Bluebells	39.553284°	-120.251273°	2042		Sierra County, California	native	227	233	230	http://eol.org/data_objects/13265280		0.416666667	0.025751073	0.91372549	150	3	91	-18.33	724
Mertensia oblongifolia	Boraginaceae	Spindleroot Bluebells	38.440474°	-119.363223°	2970	x	Along the eastern edge of Lobdell Lake, Sweetwater Mountains (Mono County, California	native	120	156	232	http://eol.org/data_objects/18593166		0.613095238	0.482758621	0.909803922	221	48	91	1.31	631
Mertensia oblongifolia	Boraginaceae	Spindleroot Bluebells	42.077521°	-113.703787°	1816		Cassia City of Rocks (CassiaCassia, Nevada	native	150	158	226	http://eol.org/data_objects/13265279		0.649122807	0.336283186	0.88627451	234	34	89	4.91	845
Mertensia oblongifolia	Boraginaceae	Spindleroot Bluebells	42.077521°	-113.703787°	1816		Cassia City of Rocks (CassiaCassia, Nevada	native	142	142	206	http://eol.org/data_objects/13265281		0.666666667	0.310679612	0.807843137	240	31	81	6.67	846
Mertensia oblongifolia	Boraginaceae	Spindleroot Bluebells	42.077521°	-113.703787°	1816		City of Rocks National Preserve, Idaho	native	125	111	197	http://eol.org/data_objects/11506274		0.69379845	0.436548223	0.77254902	250	44	77	9.38	847
Mertensia paniculata	Boraginaceae	Tall Bluebells							184	177	177	http://eol.org/data_objects/23388307		0	0.038043478	0.721568627	0	4	72	-60.00	1121
Mertensia paniculata	Boraginaceae	Tall Bluebells	59.878522°	-150.395227°	1020	x	Kenai Penninsula, Alaska	native	86	113	174	http://eol.org/data_objects/22729904		0.615530303	0.505747126	0.682352941	222	51	68	1.55	985
Mertensia paniculata	Boraginaceae	Tall Bluebells	61.276108°	-138.751161°	848		Canada, Yukon Territory, Kluane Lake	native	144	158	199	http://eol.org/data_objects/23388304		0.624242424	0.27638191	0.780392157	225	28	78	2.42	987
Mertensia paniculata	Boraginaceae	Tall Bluebells	56.252423°	-120.846409°	697		Canada, British Columbia, Fort St. John	native	106	101	199	http://eol.org/data_objects/23388305		0.675170068	0.492462312	0.780392157	243	49	78	7.52	974
Mertensia paniculata	Boraginaceae	Tall Bluebells	63.501644°	-150.674217°	946	x	Denali National Park (Alaska, US	native	200	174	222	http://eol.org/data_objects/23373422	approximate	0.756944444	0.216216216	0.870588235	273	22	87	15.69	988
Mertensia paniculata	Boraginaceae	Tall Bluebells							165	155	167	http://eol.org/data_objects/23388309		0.805555556	0.071856287	0.654901961	290	7	65	20.56	1122
Myosotis discolor	Boraginaceae	Yellow-and-blue Forget-me-not	51.333333°	-0.333333°	63		ice County: Surrey, VC17, England		204	202	180	http://eol.org/data_objects/22811625		0.152777778	0.117647059	0.8	55	12	80	-44.72	961
Myosotis discolor	Boraginaceae	Yellow-and-blue Forget-me-not	56.665278°	9.941667°	0		Kielstrup Sø		178	178	156	http://eol.org/data_objects/19173703		0.166666667	0.123595506	0.698039216	60	12	70	-43.33	977
Myosotis discolor	Boraginaceae	Yellow-and-blue Forget-me-not	56.672355°	9.991931°	46		Hjerritsdal ved Mariager Fjord, Danmark		134	136	126	http://eol.org/data_objects/19173710		0.2	0.073529412	0.533333333	72	7	53	-40.00	978
Myosotis discolor	Boraginaceae	Yellow-and-blue Forget-me-not	51.333333°	-1.333333°	141		Vice County: Berks, VC22, England		228	233	238	http://eol.org/data_objects/22833426		0.583333333	0.042016807	0.933333333	210	4	93	-1.67	962
Myosotis discolor	Boraginaceae	Yellow-and-blue Forget-me-not	37.820955°	-120.017188°	890		Along the concrete walkways near the facility at Rainbow Pool (Tuolumne County, California	native	89	115	159	http://eol.org/data_objects/13265718		0.604761905	0.440251572	0.623529412	218	44	62	0.48	526
Myosotis discolor	Boraginaceae	Yellow-and-blue Forget-me-not	37.813840°	-119.861784°	1344		Along the edge of the small parking area at the Carlon Falls trailhead (Tuolumne County, California,	native	123	142	178	http://eol.org/data_objects/13265719		0.609090909	0.308988764	0.698039216	219	31	70	0.91	523
Myosotis discolor	Boraginaceae	Yellow-and-blue Forget-me-not	37.813840°	-119.861784°	1344		Along the edge of the small parking area at the Carlon Falls trailhead (Tuolumne County, California	native	106	133	191	http://eol.org/data_objects/13265720		0.61372549	0.445026178	0.749019608	221	45	75	1.37	522
Myosotis discolor	Boraginaceae	Yellow-and-blue Forget-me-not	42.277002°	-123.645618°	391		Deer Creek Center - Selma, Oregon	native	226	232	246	http://eol.org/data_objects/13161360		0.616666667	0.081300813	0.964705882	222	8	96	1.67	877
Myosotis discolor	Boraginaceae	Yellow-and-blue Forget-me-not	42.277002°	-123.645618°	391		Deer Creek Center - Selma, Oregon	native	209	218	250	http://eol.org/data_objects/13161359		0.630081301	0.164	0.980392157	227	16	98	3.01	876
Myosotis discolor	Boraginaceae	Yellow-and-blue Forget-me-not	42.277002°	-123.645618°	391		Deer Creek Center - Selma, Oregon	native	222	224	245	http://eol.org/data_objects/13161361		0.652173913	0.093877551	0.960784314	235	9	96	5.22	878
Navarretia pubescens	Polemoniaceae	Downy Navarretia	37.922424°	-121.926348°	172		Donner Canyon, Mt. Diablo (Contra Costa County, California,	native	157	146	182	http://eol.org/data_objects/12520504		0.717592593	0.197802198	0.71372549	258	20	71	11.76	583
Navarretia pubescens	Polemoniaceae	Downy Navarretia	37.186921°	-121.547138°	815		Along the Alquist Trail in the area burned by the September 2007 Lick fire, Henry W. Coe State Park (Stanislaus County, California	native	98	67	154	http://eol.org/data_objects/13265805	used general SP coordinates	0.72605364	0.564935065	0.603921569	261	56	60	12.61	452
Navarretia pubescens	Polemoniaceae	Downy Navarretia	36.46967	-118.918434	287		North America, United States, California, Tulare, Kaweah	native	78	47	126	http://eol.org/data_objects/23393630		0.732067511	0.626984127	0.494117647	264	63	49	13.21	39
Navarretia pubescens	Polemoniaceae	Downy Navarretia	35.493727°	-118.859680°	352		Kern County, California	native	156	121	203	http://eol.org/data_objects/13161508		0.737804878	0.403940887	0.796078431	266	40	80	13.78	330
Navarretia pubescens	Polemoniaceae	Downy Navarretia					North America, United States, California	native	65	40	91	http://eol.org/data_objects/23393633	too vague	0.748366013	0.56043956	0.356862745	269	56	36	14.84	1123
Navarretia pubescens	Polemoniaceae	Downy Navarretia							74	48	98	http://eol.org/data_objects/23393635		0.753333333	0.510204082	0.384313725	271	51	38	15.33	1124
Navarretia pubescens	Polemoniaceae	Downy Navarretia							115	84	140	http://eol.org/data_objects/23393636		0.758928571	0.4	0.549019608	273	40	55	15.89	1125
Nemophila aphylla	Boraginaceae	Small-flower Baby-blue-eyes	36.063763°	-86.790540°	335		Ganier Ridge Trail, Radnor Lake State Natural Area, Nashville, Davidson County, Tennessee	native	123	123	123	http://eol.org/data_objects/22577787		0	0	0.482352941	0	0	48	-60.00	368
Nemophila aphylla	Boraginaceae	Small-flower Baby-blue-eyes	36.063763°	-86.790540°	335		Ganier Ridge Trail, Radnor Lake State Natural Area, Nashville, Davidson County, Tennessee	native	169	170	161	http://eol.org/data_objects/22577791		0.185185185	0.052941176	0.666666667	67	5	67	-41.48	371
Nemophila aphylla	Boraginaceae	Small-flower Baby-blue-eyes						native	247	249	242	http://eol.org/data_objects/23290412		0.214285714	0.02811245	0.976470588	77	3	98	-38.57	1126
Nemophila aphylla	Boraginaceae	Small-flower Baby-blue-eyes	36.063763°	-86.790540°	335		Ganier Ridge Trail, Radnor Lake State Natural Area, Nashville, Davidson County, Tennessee	native	201	202	200	http://eol.org/data_objects/22577786		0.25	0.00990099	0.792156863	90	1	79	-35.00	367
Nemophila aphylla	Boraginaceae	Small-flower Baby-blue-eyes	36.063763°	-86.790540°	335		Ganier Ridge Trail, Radnor Lake State Natural Area, Nashville, Davidson County, Tennessee	native	205	207	204	http://eol.org/data_objects/22577789		0.277777778	0.014492754	0.811764706	100	1	81	-32.22	370
Nemophila aphylla	Boraginaceae	Small-flower Baby-blue-eyes	36.058137	-86.797121	240		Radnor Lake State Natural Area, Nashville, Davidson County, Tennessee	native	240	253	254	http://eol.org/data_objects/22702698		0.511904762	0.05511811	0.996078431	184	6	100	-8.81	24
Nemophila aphylla	Boraginaceae	Small-flower Baby-blue-eyes	36.063763°	-86.790540°	335		Ganier Ridge Trail, Radnor Lake State Natural Area, Nashville, Davidson County, Tennessee	native	209	212	213	http://eol.org/data_objects/22577788		0.541666667	0.018779343	0.835294118	195	2	84	-5.83	369
Nemophila heterophylla	Boraginaceae	Variable-leaf Baby-blue-eyes	39.021851	-120.736572	532		Placer County, CA,	native	196	196	195	http://eol.org/data_objects/23718768		0.166666667	0.005102041	0.768627451	60	1	77	-43.33	105
Nemophila heterophylla	Boraginaceae	Variable-leaf Baby-blue-eyes	37.80244	-121.7644333	394		Los Vaqueros, Contra Costa County, CA	native	240	242	237	http://eol.org/data_objects/23569730		0.233333333	0.020661157	0.949019608	84	2	95	-36.67	58
Nemophila heterophylla	Boraginaceae	Variable-leaf Baby-blue-eyes	37.91833333	-121.944	192		Mitchell Canyon Creek, Clayton, California	native	234	246	242	http://eol.org/data_objects/25273888		0.444444444	0.048780488	0.964705882	160	5	96	-15.56	77
Nemophila heterophylla	Boraginaceae	Variable-leaf Baby-blue-eyes	37.915991	-121.95287	319		500–501 Kaiser Quarry Rd, Clayton, California	native	234	251	250	http://eol.org/data_objects/23717921		0.490196078	0.067729084	0.984313725	176	7	98	-10.98	74
Nemophila heterophylla	Boraginaceae	Variable-leaf Baby-blue-eyes	39.607186	-121.564075	340		North Table Mountain Ecological Reserve, Butte County, CA	native	198	215	226	http://eol.org/data_objects/23719095		0.56547619	0.123893805	0.88627451	204	12	89	-3.45	122
Nemophila heterophylla	Boraginaceae	Variable-leaf Baby-blue-eyes	38.612068	-122.785853	52		Alexander Valley, California	native	201	226	252	http://eol.org/data_objects/24049950		0.58496732	0.202380952	0.988235294	211	20	99	-1.50	96
Nemophila heterophylla	Boraginaceae	Variable-leaf Baby-blue-eyes	37.881794	-121.909042	992		Mount Diablo State Park, Contra Costa County, CA	native	218	228	241	http://eol.org/data_objects/21946230		0.594202899	0.095435685	0.945098039	214	10	95	-0.58	68
Nemophila heterophylla	Boraginaceae	Variable-leaf Baby-blue-eyes	37.91747322	-121.9231367	188		Mount Diablo State Park, CA	native	185	187	190	http://eol.org/data_objects/23718934		0.6	0.026315789	0.745098039	216	3	75	0.00	76
Nemophila heterophylla	Boraginaceae	Variable-leaf Baby-blue-eyes	38.635401314,	-122.8618217	118		Healdsburg Ridge, CA	native	182	183	201	http://eol.org/data_objects/23717913		0.657894737	0.094527363	0.788235294	237	9	79	5.79	1000
Nemophila heterophylla	Boraginaceae	Variable-leaf Baby-blue-eyes	38.52590215	-122.7602093	106		Shiloh Ridge Park, CA	native	186	186	198	http://eol.org/data_objects/21946875		0.666666667	0.060606061	0.776470588	240	6	78	6.67	93
Nemophila menziesii	Boraginaceae	Menzies' Baby-blue-eyes	37.887513	-122.223745	517		Seaview Trl, Orinda, California	native	112	145	172	http://eol.org/data_objects/23848184		0.575	0.348837209	0.674509804	207	35	67	-2.50	71
Nemophila menziesii	Boraginaceae	Menzies' Baby-blue-eyes	36.296907°	-121.714672°	1376		Ventana Double Cones trail (Monterey County, California	native	117	172	238	http://eol.org/data_objects/20835695		0.590909091	0.508403361	0.933333333	213	51	93	-0.91	396
Nemophila menziesii	Boraginaceae	Menzies' Baby-blue-eyes	37.186322°	-121.548313°	756		Hillside west of the cattle guard on East Dunne Avenue near the headquarters entrance at Henry W. Coe State Park (Santa Clara County, California	native	107	146	194	http://eol.org/data_objects/13265822		0.591954023	0.448453608	0.760784314	213	45	76	-0.80	447
Nemophila menziesii	Boraginaceae	Menzies' Baby-blue-eyes	37.33506324	-121.7134126	459		Joseph Grant County Park	native	158	197	247	http://eol.org/data_objects/22859600		0.593632959	0.360323887	0.968627451	214	36	97	-0.64	47
Nemophila menziesii	Boraginaceae	Menzies' Baby-blue-eyes	37.875426°	-119.899357°	1294		Abernathy Lava Caps (Tuolumne County, California	native	104	141	194	http://eol.org/data_objects/13265828		0.598148148	0.463917526	0.760784314	215	46	76	-0.19	558
Nemophila menziesii	Boraginaceae	Menzies' Baby-blue-eyes	35.139534°	-119.742604°	605		Carrizo Plain (San Luis Obispo County, California	native	100	134	185	http://eol.org/data_objects/13265820		0.6	0.459459459	0.725490196	216	46	73	0.00	317
Nemophila menziesii	Boraginaceae	Menzies' Baby-blue-eyes	36.466530°	-121.176252°	616		Pinnacles National Monument (San Benito County, California	native	151	184	238	http://eol.org/data_objects/13161546		0.603448276	0.365546218	0.933333333	217	37	93	0.34	415
Nemophila menziesii	Boraginaceae	Menzies' Baby-blue-eyes	37.735134°	-120.186856°	608		Along J132 at Priest-Coulterville Road (Mariposa County, California	native	152	174	215	http://eol.org/data_objects/13265826		0.608465608	0.293023256	0.843137255	219	29	84	0.85	514
Nemophila menziesii	Boraginaceae	Menzies' Baby-blue-eyes	38.908798°	-123.693073°	46		North of Point Arena (Mendocino County, California	native	160	190	246	http://eol.org/data_objects/13265824		0.608527132	0.349593496	0.964705882	219	35	96	0.85	667
Nemophila menziesii	Boraginaceae	Menzies' Baby-blue-eyes	34.959208°	-116.419389°	578		San Bernardino County, California	native	144	169	248	http://eol.org/data_objects/13161543		0.626602564	0.419354839	0.97254902	226	42	97	2.66	309
Nemophila pulchella	Boraginaceae	Eastwood's Baby-blue-eyes	33.709188°	-117.197257°	435		Sun City (Riverside County, California	native	93	90	164	http://eol.org/data_objects/13161563		0.673423423	0.451219512	0.643137255	242	45	64	7.34	260
Nemophila pulchella	Boraginaceae	Eastwood's Baby-blue-eyes	33.709188°	-117.197257°	435		Sun City (Riverside County, California	native	56	53	118	http://eol.org/data_objects/13161564		0.674358974	0.550847458	0.462745098	243	55	46	7.44	261
Nemophila pulchella	Boraginaceae	Eastwood's Baby-blue-eyes	33.863284°	-117.203202°	479		Lake Perris State Recreation Area (Riverside County, California	native	130	124	244	http://eol.org/data_objects/13161562		0.675	0.491803279	0.956862745	243	49	96	7.50	272
Nemophila pulchella	Boraginaceae	Eastwood's Baby-blue-eyes							212	187	206	http://eol.org/data_objects/23559338		0.873333333	0.117924528	0.831372549	314	12	83	27.33	1127
Nemophila pulchella var. fremontii	Boraginaceae	Eastwood's Baby-blue-eyes	36.466530°	-121.176252°	616		Pinnacles National Monument (San Benito County, California	native	203	218	218	http://eol.org/data_objects/13161566		0.5	0.068807339	0.854901961	180	7	85	-10.00	417
Nemophila pulchella var. fremontii	Boraginaceae	Eastwood's Baby-blue-eyes	36.466530°	-121.176252°	616		Pinnacles National Monument (San Benito County, California	native	223	236	239	http://eol.org/data_objects/13161565		0.53125	0.066945607	0.937254902	191	7	94	-6.88	416
Nemophila pulchella var. pulchella	Boraginaceae	Eastwood's Baby-blue-eyes	37.371523°	-119.643094°	1061		Along an unmarked dirt road near Yosemite Forks (Fresno County, California,	native	144	109	202	http://eol.org/data_objects/13265836		0.729390681	0.46039604	0.792156863	263	46	79	12.94	471
Nemophila pulchella var. pulchella	Boraginaceae	Eastwood's Baby-blue-eyes	37.371523°	-119.643094°	1061		Along an unmarked dirt road near Yosemite Forks (Fresno County, California,	native	176	116	170	http://eol.org/data_objects/13265835		0.85	0.340909091	0.690196078	306	34	69	25.00	470
Penstemon cinicola	Plantaginaceae	Ash Beardtongue	42.868919°	-122.167969°	1956	x	Crater Lake National Park (Oregon	native	128	122	183	http://eol.org/data_objects/13162906		0.683060109	0.333333333	0.717647059	246	33	72	8.31	902
Penstemon cinicola	Plantaginaceae	Ash Beardtongue	42.868919°	-122.167969°	1956	x	Crater Lake National Park (Oregon	native	134	126	193	http://eol.org/data_objects/13162905		0.686567164	0.347150259	0.756862745	247	35	76	8.66	901
Penstemon cinicola	Plantaginaceae	Ash Beardtongue	42.868919°	-122.167969°	1956	x	Crater Lake National Park (Oregon	native	213	199	252	http://eol.org/data_objects/13162903		0.710691824	0.21031746	0.988235294	256	21	99	11.07	899
Penstemon cinicola	Plantaginaceae	Ash Beardtongue	42.868919°	-122.167969°	1956	x	Crater Lake National Park (Oregon	native	180	159	222	http://eol.org/data_objects/13162904		0.722222222	0.283783784	0.870588235	260	28	87	12.22	900
Penstemon cinicola	Plantaginaceae	Ash Beardtongue	42.868919°	-122.167969°	1956	x	Crater Lake National Park (Oregon	native	174	140	223	http://eol.org/data_objects/13162902		0.734939759	0.372197309	0.874509804	265	37	87	13.49	898
Penstemon palmeri	Plantaginaceae	Scented Beardtongue	35.010991°	-115.473355°	1410		Mojave National Preserve (San Bernardino County, California,	native	184	155	150	http://eol.org/data_objects/12522262		0.024509804	0.184782609	0.721568627	9	18	72	-57.55	314
Penstemon palmeri	Plantaginaceae	Scented Beardtongue	35.784100°	-115.902000°	1531		Kingston Mountains (Inyo/San Bernardino County, California	native	196	160	144	http://eol.org/data_objects/12522256		0.051282051	0.265306122	0.768627451	18	27	77	-54.87	341
Penstemon palmeri	Plantaginaceae	Scented Beardtongue	36.505389°	-117.079408°	1332		Death Valley National Monument (Inyo County, California,	native	119	108	79	http://eol.org/data_objects/12522261		0.120833333	0.336134454	0.466666667	43	34	47	-47.92	422
Penstemon palmeri	Plantaginaceae	Scented Beardtongue	36.111101°	-115.449646°	1162		Red Rock Canyon National Conservation Area (Nevada	native	165	150	169	http://eol.org/data_objects/12522247		0.798245614	0.112426036	0.662745098	287	11	66	19.82	383
Penstemon palmeri	Plantaginaceae	Scented Beardtongue	35.605192°	-106.016975°	1984		3 mile SW of Santa Fe (Santa Fe County, New Mexico	native	132	92	141	http://eol.org/data_objects/13162974		0.802721088	0.34751773	0.552941176	289	35	55	20.27	332
Penstemon palmeri	Plantaginaceae	Scented Beardtongue	39.143555°	-114.336666°	2184		Sacramento Pass (White Pine, Nevada	native	192	165	189	http://eol.org/data_objects/19093793		0.851851852	0.140625	0.752941176	307	14	75	25.19	700
Penstemon palmeri	Plantaginaceae	Scented Beardtongue	36.294687°	-115.445289°	1333		Kyle Canyon, Spring Mountains, southern Nevada	native	161	99	152	http://eol.org/data_objects/17472751		0.857526882	0.385093168	0.631372549	309	39	63	25.75	395
Penstemon palmeri	Plantaginaceae	Scented Beardtongue	38.983333°	-114.300000°	3519	x	Great Basin National Park (Nevada	native	137	111	125	http://eol.org/data_objects/13266771		0.91025641	0.189781022	0.537254902	328	19	54	31.03	679
Penstemon palmeri	Plantaginaceae	Scented Beardtongue	36.079561°	-115.094045°	1127		Clark, Nevada	native	174	109	126	http://eol.org/data_objects/13266775		0.956410256	0.373563218	0.682352941	344	37	68	35.64	376
Penstemon palmeri	Plantaginaceae	Scented Beardtongue	37.200022°	-112.986316°	1382		Zion National Park (Utah	native	178	123	131	http://eol.org/data_objects/12522258		0.975757576	0.308988764	0.698039216	351	31	70	37.58	458
Penstemon strictus	Plantaginaceae	Rocky Mountain Beardtongue	36.512674°	-106.107560°	2468		Confluence of Rio Vallecitos and Rock Creek (Rio Arriba County, New Mexico	native	100	43	164	http://eol.org/data_objects/13163041	approximate	0.745179063	0.737804878	0.643137255	268	74	64	14.52	424
Penstemon strictus	Plantaginaceae	Rocky Mountain Beardtongue	35.198099°	-106.433635°	3116	x	Sandia Mountains, near Capulin Spring (Sandoval County, New Mexico	native	132	69	196	http://eol.org/data_objects/13163040		0.749343832	0.647959184	0.768627451	270	65	77	14.93	323
Penstemon strictus	Plantaginaceae	Rocky Mountain Beardtongue	35.198099°	-106.433635°	3116	x	New Mexico, Bernalillo County, Sandia Crest	native	88	42	95	http://eol.org/data_objects/23388453		0.811320755	0.557894737	0.37254902	292	56	37	21.13	321
Penstemon strictus	Plantaginaceae	Rocky Mountain Beardtongue	35.198099°	-106.433635°	3116	x	New Mexico, Bernalillo County, Sandia Crest	native	144	110	134	http://eol.org/data_objects/23388454		0.882352941	0.236111111	0.564705882	318	24	56	28.24	322
Phacelia bolanderi	Plantaginaceae	Bolander's Phacelia					Hwy 1, roadside (Mendocino County, California	native	189	142	104	http://eol.org/data_objects/20835709	too vague	0.074509804	0.44973545	0.741176471	27	45	74	-52.55	1129
Phacelia bolanderi	Plantaginaceae	Bolander's Phacelia							223	224	219	http://eol.org/data_objects/23559358		0.2	0.022321429	0.878431373	72	2	88	-40.00	1134
Phacelia bolanderi	Plantaginaceae	Bolander's Phacelia							206	209	201	http://eol.org/data_objects/23559357		0.229166667	0.038277512	0.819607843	82	4	82	-37.08	1133
Phacelia bolanderi	Plantaginaceae	Bolander's Phacelia					California, Berkeley, Tilden Botanical Garden		133	143	161	http://eol.org/data_objects/22731738		0.607142857	0.173913043	0.631372549	219	17	63	0.71	1128
Phacelia bolanderi	Plantaginaceae	Bolander's Phacelia							148	159	199	http://eol.org/data_objects/23559356		0.630718954	0.256281407	0.780392157	227	26	78	3.07	1132
Phacelia bolanderi	Plantaginaceae	Bolander's Phacelia					Hwy 1, roadside (Mendocino County, California	native	188	191	217	http://eol.org/data_objects/20835710	too vague	0.649425287	0.133640553	0.850980392	234	13	85	4.94	1130
Phacelia bolanderi	Plantaginaceae	Bolander's Phacelia					Hwy 1, roadside (Mendocino County, California	native	109	106	127	http://eol.org/data_objects/20835711	too vague	0.69047619	0.165354331	0.498039216	249	17	50	9.05	1131
Phacelia bolanderi	Plantaginaceae	Bolander's Phacelia	39.055184°	-123.465385°	243		Highland Ranch (Mendocino County, California	native	101	98	115	http://eol.org/data_objects/12522396		0.696078431	0.147826087	0.450980392	251	15	45	9.61	686
Phacelia bolanderi	Plantaginaceae	Bolander's Phacelia	38.824661°	-123.576790°	354		Fishrock Road (Mendocino County, California	native	112	107	130	http://eol.org/data_objects/12522395		0.702898551	0.176923077	0.509803922	253	18	51	10.29	663
Phacelia bolanderi	Plantaginaceae	Bolander's Phacelia	39.151209°	-123.601301°	137		7 miles from the coast by highway 128 (Mendocino County, California	native	191	173	178	http://eol.org/data_objects/25184001		0.953703704	0.094240838	0.749019608	343	9	75	35.37	703
Phacelia breweri	Plantaginaceae	Brewer's Scorpionweed	37.186921°	-121.547138°	808		Henry W. Coe State Park, Thomas Addition (Santa Clara County, California	native	203	216	235	http://eol.org/data_objects/13266968		0.598958333	0.136170213	0.921568627	216	14	92	-0.10	456
Phacelia breweri	Plantaginaceae	Brewer's Scorpionweed	37.186921°	-121.547138°	808		Henry W. Coe State Park, Thomas Addition (Santa Clara County, California	native	196	201	229	http://eol.org/data_objects/13266967		0.641414141	0.144104803	0.898039216	231	14	90	4.14	455
Phacelia breweri	Plantaginaceae	Brewer's Scorpionweed	37.186921°	-121.547138°	808		Henry W. Coe State Park, Thomas Addition (Santa Clara County, California	native	154	154	187	http://eol.org/data_objects/13266966		0.666666667	0.176470588	0.733333333	240	18	73	6.67	454
Phacelia breweri	Plantaginaceae	Brewer's Scorpionweed	37.341883°	-121.643002°	1280		Mount Hamilton (Santa Clara County, California	native	90	89	99	http://eol.org/data_objects/12522401		0.683333333	0.101010101	0.388235294	246	10	39	8.33	466
Phacelia breweri	Plantaginaceae	Brewer's Scorpionweed	37.881806°	-121.912763°	1112		Mitchel Canyon Fire Rd, Clayton, CA 94517	native	192	187	229	http://eol.org/data_objects/21938775		0.686507937	0.183406114	0.898039216	247	18	90	8.65	560
Phacelia breweri	Plantaginaceae	Brewer's Scorpionweed	37.881806°	-121.912763°	1112		Mount Diablo State Park, Contra Costa County, CA	native	159	145	220	http://eol.org/data_objects/21946222		0.697777778	0.340909091	0.862745098	251	34	86	9.78	563
Phacelia breweri	Plantaginaceae	Brewer's Scorpionweed	37.881806°	-121.912763°	1112		Mount Diablo State Park, Contra Costa County, CA	native	147	128	216	http://eol.org/data_objects/21946220		0.702651515	0.407407407	0.847058824	253	41	85	10.27	561
Phacelia breweri	Plantaginaceae	Brewer's Scorpionweed	37.881806°	-121.912763°	1112		Mount Diablo State Park, Contra Costa County, CA	native	141	120	212	http://eol.org/data_objects/21946221		0.704710145	0.433962264	0.831372549	254	43	83	10.47	562
Phacelia breweri	Plantaginaceae	Brewer's Scorpionweed	37.186921°	-121.547138°	808		Henry W. Coe State Park, Thomas Addition (Santa Clara County, California	native	157	143	177	http://eol.org/data_objects/13266965		0.735294118	0.192090395	0.694117647	265	19	69	13.53	453
Phacelia californica	Plantaginaceae	California Phacelia	37.753059	-122.447479	272		Twin Peaks Park, San Francisco, US-CA	native	178	151	212	http://eol.org/data_objects/24623829		0.740437158	0.287735849	0.831372549	267	29	83	14.04	56
Phacelia californica	Plantaginaceae	California Phacelia	37.255164°	-122.383015°	9		Pescadero (San Mateo County, California	native	98	88	109	http://eol.org/data_objects/12522403		0.746031746	0.19266055	0.42745098	269	19	43	14.60	461
Phacelia californica	Plantaginaceae	California Phacelia	37.786041°	-122.508306°	13		Seal Rocks Beach, San Francisco, California	native	162	102	189	http://eol.org/data_objects/24624017		0.781609195	0.46031746	0.741176471	281	46	74	18.16	521
Phacelia californica	Plantaginaceae	California Phacelia	37.654656°	-122.407750°	7		South San Francisco, California	native	209	175	224	http://eol.org/data_objects/24625924		0.782312925	0.21875	0.878431373	282	22	88	18.23	488
Phacelia californica	Plantaginaceae	California Phacelia	37.69340986	-122.4390218	279		San Bruno Mountain County Park, San Mateo, US-CA	native	151	123	161	http://eol.org/data_objects/21944272		0.789473684	0.236024845	0.631372549	284	24	63	18.95	54
Phacelia californica	Plantaginaceae	California Phacelia	37.8820343	-122.2244492	488		Tilden Regional Park, California	native	182	159	187	http://eol.org/data_objects/21937515		0.803571429	0.14973262	0.733333333	289	15	73	20.36	70
Phacelia californica	Plantaginaceae	California Phacelia	37.755183°	-122.447809°	249		Twin Peaks (San Francisco County, California	native	212	182	213	http://eol.org/data_objects/12522404		0.827956989	0.145539906	0.835294118	298	15	84	22.80	520
Phacelia californica	Plantaginaceae	California Phacelia	37.636666	-122.475783	210		Milagra Ridge, Pacifica, California	native	202	164	199	http://eol.org/data_objects/24840101		0.846491228	0.188118812	0.792156863	305	19	79	24.65	53
Phacelia californica	Plantaginaceae	California Phacelia	37.8820343	-122.2244492	488		Tilden Regional Park, California	native	187	175	186	http://eol.org/data_objects/21937516		0.847222222	0.064171123	0.733333333	305	6	73	24.72	69
Phacelia californica	Plantaginaceae	California Phacelia	37.78050278	-122.5132066	17		Lands End, Golden Gate Natl. Rec. Area - SF, San Francisco, Golden Gate National Recreation Area, US-CA	native	220	141	212	http://eol.org/data_objects/21942940		0.85021097	0.359090909	0.862745098	306	36	86	25.02	57
Phacelia campanularia	Plantaginaceae	Desert Scorpionweed	34.129343°	-116.036937°	602		Joshua Tree National Park (San Bernardino County, California,	native	5	58	195	http://eol.org/data_objects/15998094		0.620175439	0.974358974	0.764705882	223	97	76	2.02	285
Phacelia campanularia	Plantaginaceae	Desert Scorpionweed	33.587975°	-116.498882°	1186		Palm Canyon trail in Anza-Borrego Desert State Park (San Diego County, California	native	69	100	195	http://eol.org/data_objects/13266976		0.625661376	0.646153846	0.764705882	225	65	76	2.57	258
Phacelia campanularia	Plantaginaceae	Desert Scorpionweed	33.691377°	-115.802517°	640		Joshua Tree National Monument, Cottonwood Springs (Riverside County, California	native	8	15	85	http://eol.org/data_objects/12522418	approximate	0.651515152	0.905882353	0.333333333	235	91	33	5.15	259
Phacelia campanularia	Plantaginaceae	Desert Scorpionweed	34.959208°	-116.419389°	578		San Bernardino County, California	native	53	60	182	http://eol.org/data_objects/23156167		0.657622739	0.708791209	0.71372549	237	71	71	5.76	310
Phacelia campanularia	Plantaginaceae	Desert Scorpionweed	34.135558°	-116.054169°	606		Mojave Desert, Twentynine Palms (San Bernardino County, California,	native	37	37	83	http://eol.org/data_objects/12522416		0.666666667	0.554216867	0.325490196	240	55	33	6.67	290
Phacelia campanularia	Plantaginaceae	Desert Scorpionweed	38.827845°	-106.409216°	3686	x	Cottonwood Pass	native	55	49	94	http://eol.org/data_objects/12522417		0.688888889	0.478723404	0.368627451	248	48	37	8.89	664
Phacelia campanularia	Plantaginaceae	Desert Scorpionweed	33.100492°	-116.301327°	593		Anza Borrego Headquarters (San Diego County, California	native	109	98	138	http://eol.org/data_objects/12522419	general park coordinates	0.7125	0.289855072	0.541176471	257	29	54	11.25	228
Phacelia campanularia	Plantaginaceae	Desert Scorpionweed	33.796667°	-117.224444°	440		Perris Hills (Riverside County, California	native	145	101	233	http://eol.org/data_objects/13163147		0.722222222	0.566523605	0.91372549	260	57	91	12.22	270
Phacelia campanularia	Plantaginaceae	Desert Scorpionweed					Rt. S-22 (San Diego County, California	native	107	96	127	http://eol.org/data_objects/12522420	too vague	0.725806452	0.244094488	0.498039216	261	24	50	12.58	1135
Phacelia campanularia	Plantaginaceae	Desert Scorpionweed	34.129343°	-116.036937°	602		Joshua Tree National Monument (Riverside County, California	native	53	36	77	http://eol.org/data_objects/12522415		0.735772358	0.532467532	0.301960784	265	53	30	13.58	284
Phacelia campanularia	Plantaginaceae	Desert Scorpionweed	33.100492°	-116.301327°	593		Anza Borrego State Park (San Diego County, California	native	157	88	227	http://eol.org/data_objects/13266974		0.74940048	0.612334802	0.890196078	270	61	89	14.94	229
Phacelia cryptantha	Plantaginaceae	Hidden-flower Scorpionweed	35.189443°	-114.053006°	1073		Kingman (Arizona	native	129	112	130	http://eol.org/data_objects/12522435		0.824074074	0.138461538	0.509803922	297	14	51	22.41	320
Phacelia fremontii	Plantaginaceae		35.139534°	-119.742604°	605		Carrizo Plain (San Luis Obispo County, California	native	139	126	212	http://eol.org/data_objects/13267011		0.691860465	0.405660377	0.831372549	249	41	83	9.19	318
Phacelia fremontii	Plantaginaceae		35.383670°	-117.974713°	851		Red Rock Canyon (Kern County, California	native	109	103	129	http://eol.org/data_objects/12522454		0.705128205	0.201550388	0.505882353	254	20	51	10.51	328
Phacelia fremontii	Plantaginaceae		37.243264°	-117.962869°	1993		Lime Hill, Inyo Mountains, near Death Valley (California	native	97	69	133	http://eol.org/data_objects/12522458		0.739583333	0.481203008	0.521568627	266	48	52	13.96	460
Phacelia fremontii	Plantaginaceae		35.823189°	-117.149874°	995		Southern Death Valley (Inyo County, California	native	143	123	160	http://eol.org/data_objects/13267012		0.756756757	0.23125	0.62745098	272	23	63	15.68	344
Phacelia fremontii	Plantaginaceae		37.675359°	-118.461000°	1793		Inyo/Mono County, California	native	145	101	154	http://eol.org/data_objects/13267007	approximate	0.805031447	0.344155844	0.603921569	290	34	60	20.50	499
Phacelia fremontii	Plantaginaceae		36.505389°	-117.079408°	1332		Death Valley National Monument (Inyo County, California	native	186	151	189	http://eol.org/data_objects/13267008		0.820175439	0.201058201	0.741176471	295	20	74	22.02	423
Phacelia fremontii	Plantaginaceae		35.661649°	-115.716617°	747		Eastern Mojave (San Bernardino County, California	native	102	88	102	http://eol.org/data_objects/12522452		0.833333333	0.137254902	0.4	300	14	40	23.33	335
Phacelia fremontii	Plantaginaceae		35.010991°	-115.473355°	1410		Mojave National Preserve (California	native	196	141	192	http://eol.org/data_objects/12522457		0.845454545	0.280612245	0.768627451	304	28	77	24.55	315
Phacelia fremontii	Plantaginaceae		34.129343°	-116.036937°	602		Joshua Tree National Monument (Riverside County, California	native	134	105	128	http://eol.org/data_objects/12522453		0.867816092	0.21641791	0.525490196	312	22	53	26.78	286
Phacelia platyloba	Plantaginaceae	Broad-lobe Phacelia	37.371523°	-119.643094°	1061		Along an unmarked dirt road near Yosemite Forks (Fresno County, California	native	186	188	202	http://eol.org/data_objects/13267067		0.645833333	0.079207921	0.792156863	233	8	79	4.58	472
Phacelia platyloba	Plantaginaceae	Broad-lobe Phacelia	37.820850°	-120.440716°	1634		Sierra Nevada foothills (Tuolumne County, California	native	211	198	219	http://eol.org/data_objects/13267066		0.76984127	0.095890411	0.858823529	277	10	86	16.98	525
Phacelia quickii	Plantaginaceae	Quick's Scorpionweed	37.865107°	-119.538329°	2616		Yosemite National Park (Mariposa/Tuolumne County, California	native	159	155	202	http://eol.org/data_objects/13163317	approximate	0.680851064	0.232673267	0.792156863	245	23	79	8.09	552
Phacelia quickii	Plantaginaceae	Quick's Scorpionweed	37.865107°	-119.538329°	2616		Yosemite National Park (Mariposa County, California	native	141	138	168	http://eol.org/data_objects/13267070	approximate	0.683333333	0.178571429	0.658823529	246	18	66	8.33	551
Phacelia quickii	Plantaginaceae	Quick's Scorpionweed	37.865107°	-119.538329°	2616		Yosemite National Park (Mariposa/Tuolumne County, California	native	156	152	188	http://eol.org/data_objects/13163318	approximate	0.685185185	0.191489362	0.737254902	247	19	74	8.52	553
Phacelia quickii	Plantaginaceae	Quick's Scorpionweed	37.865107°	-119.538329°	2616		Yosemite National Park (Mariposa/Tuolumne County, California	native	198	192	245	http://eol.org/data_objects/13163319	approximate	0.685534591	0.216326531	0.960784314	247	22	96	8.55	554
Phacelia quickii	Plantaginaceae	Quick's Scorpionweed	37.971733°	-119.911165°	1348		Along Cherry Lake Road near Cherry Lake (Tuolumne County, California	native	93	82	144	http://eol.org/data_objects/13267069		0.696236559	0.430555556	0.564705882	251	43	56	9.62	587
Phacelia quickii	Plantaginaceae	Quick's Scorpionweed	37.865107°	-119.538329°	2616		Yosemite National Park (Mariposa/Tuolumne County, California	native	137	128	177	http://eol.org/data_objects/13163320	approximate	0.697278912	0.276836158	0.694117647	251	28	69	9.73	555
Phacelia tanacetifolia	Plantaginaceae	Self-heal	35.493727°	-118.859680°	352		Kern County, California	native	116	121	163	http://eol.org/data_objects/13163355		0.64893617	0.288343558	0.639215686	234	29	64	4.89	331
Phacelia tanacetifolia	Plantaginaceae	Self-heal	36.538859°	-120.566479°	498		Monvero Dunes Area, San Benito County, CA	native	153	150	187	http://eol.org/data_objects/23718320		0.68018018	0.197860963	0.733333333	245	20	73	8.02	425
Phacelia tanacetifolia	Plantaginaceae	Self-heal	33.255872°	-116.375012°	196		Borrego Springs (Imperial/San Diego County, California	native	167	161	218	http://eol.org/data_objects/13163348		0.684210526	0.26146789	0.854901961	246	26	85	8.42	239
Phacelia tanacetifolia	Plantaginaceae	Self-heal	34.134946°	-117.233396°	381		Indian Gorge (San Bernardino County, California	native	161	154	219	http://eol.org/data_objects/13163350	all searches place the marker on a highway in san bernadino	0.684615385	0.296803653	0.858823529	246	30	86	8.46	289
Phacelia tanacetifolia	Plantaginaceae	Self-heal	33.863284°	-117.203202°	479		Lake Perris SRA (Riverside County, California	native	144	133	210	http://eol.org/data_objects/13163346		0.69047619	0.366666667	0.823529412	249	37	82	9.05	273
Phacelia tanacetifolia	Plantaginaceae	Self-heal	36.614656°	-118.095922°	1408		Alabama Hills (Inyo County, California,	native	177	160	231	http://eol.org/data_objects/13163349		0.70657277	0.307359307	0.905882353	254	31	91	10.66	432
Phacelia tanacetifolia	Plantaginaceae	Self-heal	34.959208°	-116.419389°	578		San Bernardino County, California	native	172	154	206	http://eol.org/data_objects/13163353		0.724358974	0.252427184	0.807843137	261	25	81	12.44	311
Phacelia tanacetifolia	Plantaginaceae	Self-heal	34.992476°	-117.541724°	756		Near Kramer Junction along Hyw 395 (San Bernardino County, California	native	129	92	198	http://eol.org/data_objects/13163352		0.724842767	0.535353535	0.776470588	261	54	78	12.48	312
Phacelia tanacetifolia	Plantaginaceae	Self-heal	37.740055°	-121.450974°	15		Corral Hollow (Alameda County, California	native	147	132	166	http://eol.org/data_objects/12522507		0.740196078	0.204819277	0.650980392	266	20	65	14.02	516
Phacelia tanacetifolia	Plantaginaceae	Self-heal	34.423525°	-119.703509°	26		Santa Barbara (Santa Barbara County, California	native	212	179	228	http://eol.org/data_objects/12522503	approximate	0.778911565	0.214912281	0.894117647	280	21	89	17.89	304
Phlox hoodii	Polemoniaceae	Hood's Phlox	42.433279°	-115.210685°	1393		Jarbidge Resource Area.	native	211	216	224	http://eol.org/data_objects/1390073		0.602564103	0.058035714	0.878431373	217	6	88	0.26	882
Phlox hoodii	Polemoniaceae	Hood's Phlox	41.222018°	-115.283758°	2102	x	Elko County, Nevada	native	215	208	223	http://eol.org/data_objects/23862333	approximate	0.744444444	0.067264574	0.874509804	268	7	87	14.44	819
Phlox hoodii subsp. canescens	Polemoniaceae	Hood's Phlox	42.433279°	-115.210685°	1393		Jarbidge Resource Area.	native	180	185	198	http://eol.org/data_objects/1390075	approximate	0.62037037	0.090909091	0.776470588	223	9	78	2.04	883
Phlox hoodii subsp. canescens	Polemoniaceae	Hood's Phlox	41.734428°	-121.515656°	1404		Lava Beds National Monument (Siskiyou County, California	native	223	222	236	http://eol.org/data_objects/13163502		0.678571429	0.059322034	0.925490196	244	6	93	7.86	838
Phlox hoodii subsp. canescens	Polemoniaceae	Hood's Phlox	39.147610°	-119.713387°	1403		Prison Hill (Carson City Rural Area, Nevada	native	165	155	185	http://eol.org/data_objects/13267187		0.722222222	0.162162162	0.725490196	260	16	73	12.22	702
Phlox hoodii subsp. canescens	Polemoniaceae	Hood's Phlox	40.529425°	-112.297794°	1575.816		Tooele Co., Utah	native	180	178	181	http://eol.org/data_objects/24952745	coordinates approximate	0.777777778	0.016574586	0.709803922	280	2	71	17.78	785
Phlox hoodii subsp. canescens	Polemoniaceae	Hood's Phlox	39.147610°	-119.713387°	1403		Prison Hill (Carson City Rural Area, Nevada	native	235	211	238	http://eol.org/data_objects/13267186		0.814814815	0.113445378	0.933333333	293	11	93	21.48	701
Phlox hoodii subsp. canescens	Polemoniaceae	Hood's Phlox	39.992683°	-120.803947°	1577		Plumas County, California	native	238	202	232	http://eol.org/data_objects/13267183		0.861111111	0.151260504	0.933333333	310	15	93	26.11	744
Phlox hoodii subsp. canescens	Polemoniaceae	Hood's Phlox	40.560839°	-119.603549°	1560		Washoe County, Nevada	native	214	175	201	http://eol.org/data_objects/13267185		0.888888889	0.182242991	0.839215686	320	18	84	28.89	798
Phlox hoodii subsp. canescens	Polemoniaceae	Hood's Phlox	39.992683°	-120.803947°	1577		Plumas County, California	native	240	218	230	http://eol.org/data_objects/13267182		0.909090909	0.091666667	0.941176471	327	9	94	30.91	743
Pholistoma auritum var. arizonicum	Boraginaceae	Desert Fiesta-flower	32.997806°	-116.447558°	664		Rainbow canyon, Anza-Borrego SP (San Diego County, California,	native	143	122	189	http://eol.org/data_objects/17766982		0.718905473	0.354497354	0.741176471	259	35	74	11.89	226
Pholistoma auritum var. auritum	Boraginaceae	Desert Fiesta-flower	37.665816°	-120.461720°	53		Along the Old Bridge walk in La Grange (Stanislaus County, California,	native	96	118	180	http://eol.org/data_objects/13267226		0.623015873	0.466666667	0.705882353	224	47	71	2.30	497
Pholistoma auritum var. auritum	Boraginaceae	Desert Fiesta-flower	37.661742°	-119.849339°	478		Along a drainage at the east end of Indian Flat (Mariposa County, California	native	117	123	197	http://eol.org/data_objects/13267227		0.654166667	0.406091371	0.77254902	236	41	77	5.42	491
Pholistoma auritum var. auritum	Boraginaceae	Desert Fiesta-flower	37.663543°	-120.463529°	76		Near La Grange (Stanislaus County, California	native	125	123	149	http://eol.org/data_objects/13267229		0.679487179	0.174496644	0.584313725	245	17	58	7.95	496
Pholistoma auritum var. auritum	Boraginaceae	Desert Fiesta-flower	35.240300°	-120.779830°	362		Coon Creek (San Luis Obispo County, California	native	117	89	216	http://eol.org/data_objects/19204014		0.703412073	0.587962963	0.847058824	253	59	85	10.34	324
Pholistoma auritum var. auritum	Boraginaceae	Desert Fiesta-flower					Rocky roadcut along River Road (Tuolumne County, California	native	153	133	222	http://eol.org/data_objects/13267230	too vague	0.70411985	0.400900901	0.870588235	253	40	87	10.41	1136
Pholistoma auritum var. auritum	Boraginaceae	Desert Fiesta-flower	36.887855°	-118.555148°	3120	x	Kings Canyon National Park (Fresno County, California,	native	113	103	143	http://eol.org/data_objects/18593316		0.708333333	0.27972028	0.560784314	255	28	56	10.83	437
Pholistoma auritum var. auritum	Boraginaceae	Desert Fiesta-flower	37.153760°	-121.388665°	511		Along Kaiser Aetna Road just north of county line, Henry W. Coe State Park (Stanislaus County, California	native	180	159	229	http://eol.org/data_objects/13267225		0.716666667	0.305676856	0.898039216	258	31	90	11.67	444
Pholistoma auritum var. auritum	Boraginaceae	Desert Fiesta-flower	34.021393°	-119.684850°	1		Channel Islands National Park, Santa Cruz Island, Prisoners Harbor (Santa Barbara County, California	native	121	81	200	http://eol.org/data_objects/13267228		0.722689076	0.595	0.784313725	260	60	78	12.27	276
Pholistoma auritum var. auritum	Boraginaceae	Desert Fiesta-flower	32.840000°	-117.042222°	86		Mission Dam Historical Site (San Diego County, California	native	117	63	147	http://eol.org/data_objects/17748017		0.773809524	0.571428571	0.576470588	279	57	58	17.38	220
Pholistoma racemosum	Boraginaceae	Racemed Pholistoma	34.387182°	-118.112268°	1317		Los Angeles County, California, Channel Islands	native	193	209	224	http://eol.org/data_objects/13163553		0.580645161	0.138392857	0.878431373	209	14	88	-1.94	303
Pholistoma racemosum	Boraginaceae	Racemed Pholistoma	34.387182°	-118.112268°	1317		Los Angeles County, California, Channel Islands	native	192	205	218	http://eol.org/data_objects/13163552		0.583333333	0.119266055	0.854901961	210	12	85	-1.67	302
Pholistoma racemosum	Boraginaceae	Racemed Pholistoma	34.387182°	-118.112268°	1317		Los Angeles County, California, Channel Islands	native	173	189	209	http://eol.org/data_objects/13163551		0.592592593	0.172248804	0.819607843	213	17	82	-0.74	301
Pholistoma racemosum	Boraginaceae	Racemed Pholistoma	33.387886°	-118.416310°	439		Catalina Island (Los Angeles County, California	native	159	166	187	http://eol.org/data_objects/13267234		0.625	0.14973262	0.733333333	225	15	73	2.50	248
Pholistoma racemosum	Boraginaceae	Racemed Pholistoma	32.522980°	-117.012161°	25		CataviÃ±a (Baja California Norte, Baja California, Mexico	native	119	118	129	http://eol.org/data_objects/22369585		0.681818182	0.085271318	0.505882353	245	9	51	8.18	217
Pinguicula gigantea	Lentibulariaceae								210	192	225	http://eol.org/data_objects/5897496		0.757575758	0.146666667	0.882352941	273	15	88	15.76	1138
Pinguicula gigantea	Lentibulariaceae								111	73	138	http://eol.org/data_objects/5897495		0.764102564	0.471014493	0.541176471	275	47	54	16.41	1137
Pinguicula gigantea	Lentibulariaceae								174	155	172	http://eol.org/data_objects/5897497		0.850877193	0.109195402	0.682352941	306	11	68	25.09	1139
Polemonium boreale	Polemoniaceae	Northern Jacob's-ladder	70.083192°	28.983020°	1		Norge, Varangerfjord, Bugöynes		121	137	184	http://eol.org/data_objects/19180045		0.624338624	0.342391304	0.721568627	225	34	72	2.43	990
Polemonium boreale	Polemoniaceae	Northern Jacob's-ladder	78.241077°	15.595265°	1		Spitsbergen - vestlige del, N f. Adventfjorden		110	122	161	http://eol.org/data_objects/19180043		0.62745098	0.316770186	0.631372549	226	32	63	2.75	992
Polemonium boreale	Polemoniaceae	Northern Jacob's-ladder	69.97277	29.634567	4		Bygoynes, Norway		206	211	237	http://eol.org/data_objects/12492159		0.639784946	0.130801688	0.929411765	230	13	93	3.98	174
Polemonium boreale	Polemoniaceae	Northern Jacob's-ladder	69.972515	29.634948	7		Bygoynes, Norway		137	144	194	http://eol.org/data_objects/12492160		0.64619883	0.293814433	0.760784314	233	29	76	4.62	172
Polemonium boreale	Polemoniaceae	Northern Jacob's-ladder					Den geografiske have, Kolding, Danmark	cultivated	120	117	206	http://eol.org/data_objects/19180037		0.672284644	0.432038835	0.807843137	242	43	81	7.23	1140
Polemonium boreale	Polemoniaceae	Northern Jacob's-ladder	77.874971°	20.975183°	0		Svalbard		139	135	201	http://eol.org/data_objects/12492155		0.676767677	0.328358209	0.788235294	244	33	79	7.68	991
Polemonium boreale	Polemoniaceae	Northern Jacob's-ladder	69.972442	29.635162	8		Bygoynes, Norway		150	148	171	http://eol.org/data_objects/12492158		0.68115942	0.134502924	0.670588235	245	13	67	8.12	171
Polemonium boreale	Polemoniaceae	Northern Jacob's-ladder					Den geografiske have, Kolding, Danmark	cultivated	152	144	217	http://eol.org/data_objects/19180039		0.684931507	0.33640553	0.850980392	247	34	85	8.49	1141
Polemonium boreale	Polemoniaceae	Northern Jacob's-ladder	69.972527	29.634928	7		Bygoynes, Norway		157	149	204	http://eol.org/data_objects/12492161		0.690909091	0.269607843	0.8	249	27	80	9.09	173
Polemonium boreale	Polemoniaceae	Northern Jacob's-ladder	60.721187°	-135.056845°	696		North America, Canada,Yukon Territory, Whitehorse	native	180	146	215	http://eol.org/data_objects/23357204		0.748792271	0.320930233	0.843137255	270	32	84	14.88	986
Polemonium californicum	Polemoniaceae	California Polemonium	39.416611	-120.309264	2465		Sagehen Creek Field Station, Nevada County, CA	native	100	126	190	http://eol.org/data_objects/21951841		0.618518519	0.473684211	0.745098039	223	47	75	1.85	108
Polemonium californicum	Polemoniaceae	California Polemonium	40.346352°	-121.613993°	1477		Lassen Volcanic National Park (Shasta County, California	native	86	90	111	http://eol.org/data_objects/12523789		0.64	0.225225225	0.435294118	230	23	44	4.00	774
Polemonium californicum	Polemoniaceae	California Polemonium	46.7891534	-121.7355537	1713		Mount Rainer	native	73	85	161	http://eol.org/data_objects/22427728		0.643939394	0.546583851	0.631372549	232	55	63	4.39	166
Polemonium californicum	Polemoniaceae	California Polemonium	37.753446°	-119.738111°	1989		Along the Tamarack Creek Trail above Tamarack Campground, Yosemite National Park (Mariposa County, California	native	159	160	213	http://eol.org/data_objects/13267590		0.663580247	0.253521127	0.835294118	239	25	84	6.36	519
Polemonium californicum	Polemoniaceae	California Polemonium	37.846935°	-119.510629°	3246		Along the trail up Mt. Hoffmann (Mariposa County, California	native	202	200	241	http://eol.org/data_objects/13267589		0.674796748	0.170124481	0.945098039	243	17	95	7.48	529
Polemonium californicum	Polemoniaceae	California Polemonium	38.594074°	-119.881520°	2436		Alpine County, California	native	127	125	147	http://eol.org/data_objects/13267588		0.681818182	0.149659864	0.576470588	245	15	58	8.18	641
Polemonium californicum	Polemoniaceae	California Polemonium	47.933146°	-123.409627°	1818		Olympic National Park, Hurricane Ridge (Washington	native	130	123	176	http://eol.org/data_objects/12523790		0.688679245	0.301136364	0.690196078	248	30	69	8.87	948
Polemonium californicum	Polemoniaceae	California Polemonium	40.506798°	-121.464982°	1973	x	Paradise Meadow Trail at Lassen Volcanic National Park	native	178	171	210	http://eol.org/data_objects/2719187	approximate	0.696581197	0.185714286	0.823529412	251	19	82	9.66	779
Polemonium californicum	Polemoniaceae	California Polemonium	42.868919°	-122.167969°	1956	x	Crater Lake National Park (Oregon	native	114	96	113	http://eol.org/data_objects/13164625		0.842592593	0.157894737	0.447058824	303	16	45	24.26	903
Polemonium californicum	Polemoniaceae	California Polemonium	37.865107°	-119.538329°	2616		Yosemite National Park (Mariposa/Tuolumne County, California	native	105	86	97	http://eol.org/data_objects/13164620	approximate	0.903508772	0.180952381	0.411764706	325	18	41	30.35	556
Polemonium occidentale	Polemoniaceae	Western Polemonium	39.241487	-120.038027	1907		Agatam Meadow, Tahoe Vista, CA	native	89	109	135	http://eol.org/data_objects/25203568		0.594202899	0.340740741	0.529411765	214	34	53	-0.58	107
Polemonium occidentale	Polemoniaceae	Western Polemonium	39.43161008	-120.2363815	1936		Nevada, Tahoe National Forest, California	native	121	115	212	http://eol.org/data_objects/25399889		0.676975945	0.45754717	0.831372549	244	46	83	7.70	110
Polemonium occidentale	Polemoniaceae	Western Polemonium	39.431717	-120.241982	1941		Sagehen Creek Basin, Nevada, Tahoe National Forest, Sierra Nevada	native	151	147	208	http://eol.org/data_objects/25155105		0.677595628	0.293269231	0.815686275	244	29	82	7.76	112
Polemonium occidentale	Polemoniaceae	Western Polemonium	39.43194	-120.24352	1946		Sagehen Creek Basin, Nevada, Tahoe National Forest, Sierra Nevada	native	123	117	191	http://eol.org/data_objects/25398329		0.68018018	0.387434555	0.749019608	245	39	75	8.02	113
Polemonium occidentale	Polemoniaceae	Western Polemonium	39.42549	-120.259094	2065		Sagehen Creek Basin, Nevada, Tahoe National Forest, Sierra Nevada	native	113	105	183	http://eol.org/data_objects/25204079		0.683760684	0.426229508	0.717647059	246	43	72	8.38	109
Polemonium occidentale	Polemoniaceae	Western Polemonium	39.431694	-120.241749	1947		Tahoe National Forest, Truckee, California,	native	140	137	162	http://eol.org/data_objects/25154629		0.686666667	0.154320988	0.635294118	247	15	64	8.67	111
Polemonium occidentale	Polemoniaceae	Western Polemonium	38.327691°	-119.636839°	2932	x	California, Mono County, Sonora Pass	native	139	127	175	http://eol.org/data_objects/23357215		0.708333333	0.274285714	0.68627451	255	27	69	10.83	614
Polemonium occidentale	Polemoniaceae	Western Polemonium	39.433773	-120.205965	1883		Sagehen Creek Basin, Nevada, Tahoe National Forest, Sierra Nevada	native	127	111	159	http://eol.org/data_objects/25155522		0.722222222	0.301886792	0.623529412	260	30	62	12.22	116
Polemonium occidentale subsp. occidentale	Polemoniaceae	Western Polemonium	39.4321148	-120.2412305	1945		Sagehen Creek Basin, Nevada, Tahoe National Forest, Sierra Nevada	native	123	125	194	http://eol.org/data_objects/25083812		0.661971831	0.365979381	0.760784314	238	37	76	6.20	114
Polemonium pulcherrimum	Polemoniaceae	Showy Jacob's-ladder	46.860571°	-121.704328°	2604	x	Mt. Rainier National Park (Washington	native	171	175	225	http://eol.org/data_objects/13267604		0.654320988	0.24	0.882352941	236	24	88	5.43	943
Polemonium pulcherrimum	Polemoniaceae	Showy Jacob's-ladder			2590.8		Cedars, loose gravel, rock shoot, Anderson, 8500' (Placer County, California	native	153	154	231	http://eol.org/data_objects/12523801	unable to locate	0.664529915	0.337662338	0.905882353	239	34	91	6.45	1142
Polemonium pulcherrimum	Polemoniaceae	Showy Jacob's-ladder	38.969444°	-106.492778°	3663	x	Collegiate Range, near Buena Vista (Colorado	native	145	145	183	http://eol.org/data_objects/13267603		0.666666667	0.207650273	0.717647059	240	21	72	6.67	675
Polemonium pulcherrimum	Polemoniaceae	Showy Jacob's-ladder	40.342793°	-105.683639°	2905	x	Rocky Mountain National Park (Colorado	native	214	211	250	http://eol.org/data_objects/12523799		0.679487179	0.156	0.980392157	245	16	98	7.95	770
Polemonium pulcherrimum	Polemoniaceae	Showy Jacob's-ladder	38.693796°	-119.988516°	2616		Carson Pass Area (Alpine County, California	native	170	135	210	http://eol.org/data_objects/18593324		0.744444444	0.357142857	0.823529412	268	36	82	14.44	654
Polemonium pulcherrimum	Polemoniaceae	Showy Jacob's-ladder	42.868919°	-122.167969°	1956	x	Crater Lake National Park (Oregon	native	162	148	167	http://eol.org/data_objects/13164654		0.789473684	0.113772455	0.654901961	284	11	65	18.95	904
Polemonium pulcherrimum	Polemoniaceae	Showy Jacob's-ladder	47.933146°	-123.409627°	1818		Olympic National Park, Hurricane Ridge (Washington	native	182	134	197	http://eol.org/data_objects/12523800		0.793650794	0.319796954	0.77254902	286	32	77	19.37	949
Polemonium pulcherrimum	Polemoniaceae	Showy Jacob's-ladder	38.434346°	-118.486396°	1921		Mineral County, Nevada	native	190	154	201	http://eol.org/data_objects/13267601	approximate	0.794326241	0.233830846	0.788235294	286	23	79	19.43	627
Polemonium pulcherrimum	Polemoniaceae	Showy Jacob's-ladder	41.388768°	-122.210134°	3185	x	Helen Lake, Mt. Shasta (Siskiyou County, California	native	147	122	141	http://eol.org/data_objects/22426635		0.873333333	0.170068027	0.576470588	314	17	58	27.33	821
Polemonium pulcherrimum	Polemoniaceae	Showy Jacob's-ladder	40.346352°	-121.613993°	1477		Lassen Volcanic National Park (Shasta County, California	native	135	126	127	http://eol.org/data_objects/12523798		0.981481481	0.066666667	0.529411765	353	7	53	38.15	775
Polemonium reptans	Polemoniaceae	Greek Valerian	41.69575	-87.984924	210		Waterfall Glen Forest Preserve, IL	native	147	171	211	http://eol.org/data_objects/25353019		0.604166667	0.303317536	0.82745098	218	30	83	0.42	152
Polemonium reptans	Polemoniaceae	Greek Valerian	43.072217°	-89.785679°	271		Vermont, Wisconsin	native	105	126	191	http://eol.org/data_objects/24991083		0.625968992	0.45026178	0.749019608	225	45	75	2.60	918
Polemonium reptans	Polemoniaceae	Greek Valerian	43.371111°	-89.773056°	263		Bluffview, Wisconsin	native	172	183	223	http://eol.org/data_objects/24968380		0.630718954	0.228699552	0.874509804	227	23	87	3.07	933
Polemonium reptans	Polemoniaceae	Greek Valerian	40.122545°	-88.210814°	217		Crystal Lake Park in Urbana, Illinois.	native	125	129	176	http://eol.org/data_objects/24111051		0.653594771	0.289772727	0.690196078	235	29	69	5.36	761
Polemonium reptans	Polemoniaceae	Greek Valerian	41.298083	-81.397018	306		Tinkers Creek State Nature Preserve	native	121	122	183	http://eol.org/data_objects/24626147		0.663978495	0.338797814	0.717647059	239	34	72	6.40	150
Polemonium reptans	Polemoniaceae	Greek Valerian	41.065204	-80.088056	344		Slippery Rock, Pennsylvania	native	172	166	246	http://eol.org/data_objects/24234697		0.679166667	0.325203252	0.964705882	245	33	96	7.92	141
Polemonium reptans	Polemoniaceae	Greek Valerian	38.759893	-83.407484	239		Lynx Prairie, OH	native	121	113	147	http://eol.org/data_objects/25084163		0.705882353	0.231292517	0.576470588	254	23	58	10.59	101
Polemonium reptans	Polemoniaceae	Greek Valerian	42.366762°	-71.303113°	57		Massachusetts, Weston	native	150	136	178	http://eol.org/data_objects/23389421		0.722222222	0.235955056	0.698039216	260	24	70	12.22	881
Polemonium reptans	Polemoniaceae	Greek Valerian	39.957492	-80.466316	279		Richhill, Pennsylvania	native	171	147	195	http://eol.org/data_objects/24624282		0.75	0.246153846	0.764705882	270	25	76	15.00	131
Polemonium reptans	Polemoniaceae	Greek Valerian	37.8084722	-89.8905	123		Ball Mill Resurgence Natural Area	native	205	188	212	http://eol.org/data_objects/22286685		0.784722222	0.113207547	0.831372549	283	11	83	18.47	60
Polygala vulgaris	Polygalaceae	Common Milkwort	54.000000°	-0.666667°	156		South-east Yorkshire, VC61, England		218	216	209	http://eol.org/data_objects/22811554		0.12962963	0.041284404	0.854901961	47	4	85	-47.04	969
Polygala vulgaris	Polygalaceae	Common Milkwort	50.833333°	-0.166667°	31		East Sussex, VC14, England		235	240	220	http://eol.org/data_objects/22811420		0.208333333	0.083333333	0.941176471	75	8	94	-39.17	957
Polygala vulgaris	Polygalaceae	Common Milkwort	56.316870°	10.808315°	13		Glatved, Djursland, Danmark		79	84	139	http://eol.org/data_objects/19180169		0.652777778	0.431654676	0.545098039	235	43	55	5.28	975
Polygala vulgaris	Polygalaceae	Common Milkwort	50.781916°	15.231474°	589		Czech Republic, Důl Josef		154	142	245	http://eol.org/data_objects/2448246		0.686084142	0.420408163	0.960784314	247	42	96	8.61	956
Polygala vulgaris	Polygalaceae	Common Milkwort	48.916667°	20.416667°	740		Slovakia, Slovenský ráj - Velký soko		183	167	234	http://eol.org/data_objects/2448244		0.706467662	0.286324786	0.917647059	254	29	92	10.65	955
Polygala vulgaris	Polygalaceae	Common Milkwort	51.000000°	-0.833333°	45		North Wiltshire, VC7, England		133	105	164	http://eol.org/data_objects/22811857		0.745762712	0.359756098	0.643137255	268	36	64	14.58	958
Polygala vulgaris	Polygalaceae	Common Milkwort	56.933973°	9.203126°	17		Lendrup S Løgstør, Jylland, Danmark		163	139	174	http://eol.org/data_objects/19180171		0.780952381	0.201149425	0.682352941	281	20	68	18.10	984
Polygala vulgaris	Polygalaceae	Common Milkwort	55.764865°	10.620162°	3		Lushage		190	96	195	http://eol.org/data_objects/19180172		0.824915825	0.507692308	0.764705882	297	51	76	22.49	973
Polygala vulgaris	Polygalaceae	Common Milkwort					subalpine region of southern Bavaria		251	101	230	http://eol.org/data_objects/21522927	too vague	0.856666667	0.597609562	0.984313725	308	60	98	25.67	1143
Psorothamnus schottii	Fabaceae	Schott's Smokebush	33.100492°	-116.301327°	593		Anza Borrego State Park (San Diego County, California	native	77	84	160	http://eol.org/data_objects/21928478		0.652610442	0.51875	0.62745098	235	52	63	5.26	231
Psorothamnus schottii	Fabaceae	Schott's Smokebush	33.100492°	-116.301327°	593		Anza-Borrego Desert State Park (San Diego County, California	native	71	69	153	http://eol.org/data_objects/13268003		0.670634921	0.549019608	0.6	241	55	60	7.06	233
Psorothamnus schottii	Fabaceae	Schott's Smokebush	33.100492°	-116.301327°	593		Anza Borrego State Park (San Diego County, California	native	65	58	164	http://eol.org/data_objects/21928476		0.677672956	0.646341463	0.643137255	244	65	64	7.77	232
Psorothamnus schottii	Fabaceae	Schott's Smokebush	33.100492°	-116.301327°	593		Anza-Borrego Desert State Park (San Diego County, California	native	41	34	103	http://eol.org/data_objects/21928477		0.683574879	0.669902913	0.403921569	246	67	40	8.36	234
Psorothamnus schottii	Fabaceae	Schott's Smokebush	33.713331°	-115.400429°	277		near Desert Center (Riverside County, California	native	113	95	175	http://eol.org/data_objects/21928496		0.704166667	0.457142857	0.68627451	254	46	69	10.42	262
Psorothamnus schottii	Fabaceae	Schott's Smokebush	33.523000°	-116.426000°	2619		San Jacinto, Santa Rosa Mountains. Riverside County	native	38	25	75	http://eol.org/data_objects/22944693		0.71	0.666666667	0.294117647	256	67	29	11.00	254
Psorothamnus schottii	Fabaceae	Schott's Smokebush	33.713331°	-115.400429°	277		near Desert Center (Riverside County, California	native	158	121	245	http://eol.org/data_objects/21928499		0.716397849	0.506122449	0.960784314	258	51	96	11.64	263
Psorothamnus schottii	Fabaceae	Schott's Smokebush	33.100492°	-116.301327°	593		Anza Borrego Desert State Park (San Diego County, California	native	71	55	96	http://eol.org/data_objects/12524363		0.731707317	0.427083333	0.376470588	263	43	38	13.17	230
Psorothamnus schottii	Fabaceae	Schott's Smokebush	34.129619°	-116.037295°	768		Colorado Desert (Riverside County, California	native	36	18	56	http://eol.org/data_objects/12524361		0.745614035	0.678571429	0.219607843	268	68	22	14.56	288
Psorothamnus schottii	Fabaceae	Schott's Smokebush	33.255872°	-116.375012°	196		Borrego Springs (San Diego County, California	native	107	46	161	http://eol.org/data_objects/13165275		0.755072464	0.714285714	0.631372549	272	71	63	15.51	240
RED									255	0	0			0	1	1	0	100	100	-60.00	1166
Salvia azurea	Lamiaceae	Azure Blue Sage					Osaka Prefectural Flower Garden,Osaka,Japan	cultivated	149	183	252	http://eol.org/data_objects/5857526		0.611650485	0.408730159	0.988235294	220	41	99	1.17	1145
Salvia azurea	Lamiaceae	Azure Blue Sage					Osaka Prefectural Flower Garden,Osaka,Japan	cultivated	100	123	211	http://eol.org/data_objects/5857525		0.632132132	0.526066351	0.82745098	228	53	83	3.21	1144
Salvia azurea var. grandiflora	Lamiaceae	Azure Blue Sage	40.630000°	-119.680000°	1315		Nevada, Washoe Co.	native	142	176	233	http://eol.org/data_objects/18696326		0.604395604	0.39055794	0.91372549	218	39	91	0.44	802
Salvia azurea var. grandiflora	Lamiaceae	Azure Blue Sage	39.534911°	-119.752689°	1347		Garden, Sparks, NV	native	123	148	209	http://eol.org/data_objects/13268725		0.618217054	0.411483254	0.819607843	223	41	82	1.82	716
Salvia azurea var. grandiflora	Lamiaceae	Azure Blue Sage	40.630000°	-119.680000°	1315		Nevada, Washoe Co.	native	165	183	229	http://eol.org/data_objects/18696327		0.619791667	0.279475983	0.898039216	223	28	90	1.98	803
Salvia azurea var. grandiflora	Lamiaceae	Azure Blue Sage	39.534911°	-119.752689°	1347		Garden, Sparks, NV	native	128	146	199	http://eol.org/data_objects/13268723		0.624413146	0.35678392	0.780392157	225	36	78	2.44	717
Salvia azurea var. grandiflora	Lamiaceae	Azure Blue Sage	39.534911°	-119.752689°	1347		Garden, Sparks, NV	native	128	152	229	http://eol.org/data_objects/13268726	approximate	0.627062706	0.441048035	0.898039216	226	44	90	2.71	719
Salvia azurea var. grandiflora	Lamiaceae	Azure Blue Sage	39.534911°	-119.752689°	1347		Garden, Sparks, NV	native	155	165	211	http://eol.org/data_objects/13268724		0.636904762	0.265402844	0.82745098	229	27	83	3.69	718
Salvia azurea var. grandiflora	Lamiaceae	Azure Blue Sage	40.078901°	-88.203506°	223		Meadowbrook Park, Urbana, Illinois	native	155	165	233	http://eol.org/data_objects/24108255		0.645299145	0.334763948	0.91372549	232	33	91	4.53	749
Salvia azurea var. grandiflora	Lamiaceae	Azure Blue Sage	40.630000°	-119.680000°	1315		Nevada, Washoe Co.	native	129	124	202	http://eol.org/data_objects/18696325		0.677350427	0.386138614	0.792156863	244	39	79	7.74	801
Salvia columbariae	Lamiaceae	California Sage	37.880119	-121.915367	1091		Mount Diablo State Park, Contra Costa County, CA	native	86	126	250	http://eol.org/data_objects/24233936		0.62601626	0.656	0.980392157	225	66	98	2.60	67
Salvia columbariae	Lamiaceae	California Sage	36.75675	-121.506025	893		Fremont Peak State Park, San Benito County, CA	native	119	140	213	http://eol.org/data_objects/21948023		0.629432624	0.441314554	0.835294118	227	44	84	2.94	42
Salvia columbariae	Lamiaceae	California Sage	37.583262°	-116.667037	720		Whitewater Preserve, CA	native	113	121	221	http://eol.org/data_objects/23848652		0.654320988	0.488687783	0.866666667	236	49	87	5.43	483
Salvia columbariae	Lamiaceae	California Sage	34.129343°	-116.036937°	602		Joshua Tree National Park (California	native	106	112	216	http://eol.org/data_objects/24657523		0.657575758	0.509259259	0.847058824	237	51	85	5.76	287
Salvia columbariae	Lamiaceae	California Sage	35.49197222	-120.4329944	514		San Luis Obispo, California	native	113	115	189	http://eol.org/data_objects/24050220		0.662280702	0.402116402	0.741176471	238	40	74	6.23	16
Salvia columbariae	Lamiaceae	California Sage	34.200270°	-117.572970°	1853		foothills of the San Gabriel Mountains above Rancho Cucamonga, California	native	166	153	246	http://eol.org/data_objects/5879287	approximate	0.689964158	0.37804878	0.964705882	248	38	96	9.00	296
Salvia columbariae	Lamiaceae	California Sage	33.797520°	-116.511959°	121		Palm Canyon, California	native	133	117	228	http://eol.org/data_objects/17474291		0.690690691	0.486842105	0.894117647	249	49	89	9.07	271
Salvia columbariae	Lamiaceae	California Sage	34.18198572	-118.094101	360		Eaton Canyon, Pasadena	native	173	162	220	http://eol.org/data_objects/25111875		0.698275862	0.263636364	0.862745098	251	26	86	9.83	10
Salvia columbariae	Lamiaceae	California Sage	36.123929°	-115.472919°	1200		Pine Creek Canyon east of the old homestead, Red Rock Canyon, Spring Mountains, southern Nevada	native	92	73	122	http://eol.org/data_objects/17474290		0.731292517	0.401639344	0.478431373	263	40	48	13.13	386
Salvia columbariae	Lamiaceae	California Sage	34.637197	-118.38541	1086		Andrade Corner, California	native	207	145	240	http://eol.org/data_objects/24050078		0.775438596	0.395833333	0.941176471	279	40	94	17.54	13
Salvia misella	Lamiaceae	River Sage	27.990360°	-82.301773°	19		Hillsborough County, Florida	native	60	91	184	http://eol.org/data_objects/24909341		0.625	0.673913043	0.721568627	225	67	72	2.50	191
Salvia munzii	Lamiaceae	Munz's Sage					Rancho Santa Ana Botanic Garden, Claremont CA	cultivated	158	160	206	http://eol.org/data_objects/13166550		0.659722222	0.233009709	0.807843137	238	23	81	5.97	1146
Salvia munzii	Lamiaceae	Munz's Sage					University of California Botanical Garden, Berkeley, California	cultivated	163	149	218	http://eol.org/data_objects/19748799		0.700483092	0.316513761	0.854901961	252	32	85	10.05	1147
Salvia munzii	Lamiaceae	Munz's Sage					University of California Botanical Garden, Berkeley, California	cultivated	180	163	233	http://eol.org/data_objects/19855994		0.707142857	0.300429185	0.91372549	255	30	91	10.71	1148
Salvia munzii	Lamiaceae	Munz's Sage					University of California Botanical Garden, Berkeley, California	cultivated	134	114	173	http://eol.org/data_objects/19855995		0.723163842	0.341040462	0.678431373	260	34	68	12.32	1149
Scutellaria parvula	Lamiaceae	Small Skullcap	35.862883°	-86.300021°	222		near Factory Road, Rutherford County, Tennessee	native	136	132	227	http://eol.org/data_objects/20607964	approximate	0.673684211	0.418502203	0.890196078	243	42	89	7.37	346
Scutellaria parvula	Lamiaceae	Small Skullcap	35.862883°	-86.300021°	222		near Factory Road, Rutherford County, Tennessee	native	167	154	240	http://eol.org/data_objects/20607967	approximate	0.691860465	0.358333333	0.941176471	249	36	94	9.19	347
Scutellaria parvula	Lamiaceae	Small Skullcap	39.550792°	-88.575865°	190		Coneflower Hill Prairie near Lake Shelbyville in Moultrie County, Illinois	native	173	166	207	http://eol.org/data_objects/24108261		0.695121951	0.198067633	0.811764706	250	20	81	9.51	720
Scutellaria parvula	Lamiaceae	Small Skullcap	42°03’35.06”N	87°50’29.00”W	199.644		James Woodworth Prairie Preserve	native	171	158	214	http://eol.org/data_objects/24965123		0.705357143	0.261682243	0.839215686	254	26	84	10.54	1009
Scutellaria parvula	Lamiaceae	Small Skullcap	42°03’35.06”N	87°50’29.00”W	199.644		James Woodworth Prairie Preserve	native	150	139	182	http://eol.org/data_objects/24965119		0.709302326	0.236263736	0.71372549	255	24	71	10.93	1007
Scutellaria parvula	Lamiaceae	Small Skullcap	43.008608°	-89.738456°	373		Mount Horeb, Wisconsin	native	153	129	209	http://eol.org/data_objects/24988534		0.716666667	0.38277512	0.819607843	258	38	82	11.67	911
Scutellaria parvula	Lamiaceae	Small Skullcap	42°03’35.06”N	87°50’29.00”W	199.644		James Woodworth Prairie Preserve	native	175	162	205	http://eol.org/data_objects/24965122		0.717054264	0.209756098	0.803921569	258	21	80	11.71	1008
Scutellaria parvula	Lamiaceae	Small Skullcap	42°03’35.06”N	87°50’29.00”W	199.644		James Woodworth Prairie Preserve	native	121	103	138	http://eol.org/data_objects/24965126		0.752380952	0.253623188	0.541176471	271	25	54	15.24	1011
Scutellaria parvula	Lamiaceae	Small Skullcap	42°03’35.06”N	87°50’29.00”W	199.644		James Woodworth Prairie Preserve	native	170	157	182	http://eol.org/data_objects/24965125		0.753333333	0.137362637	0.71372549	271	14	71	15.33	1010
Scutellaria parvula	Lamiaceae	Small Skullcap	36.094124°	-86.557631°	161		Long Hunter State Park, Bryant Grove Trail, Davidson County, Tennessee	native	169	111	180	http://eol.org/data_objects/22948028		0.806763285	0.383333333	0.705882353	290	38	71	20.68	381
Sisyrinchium albidum	Iridaceae	White Blue-eyed-grass	42°03’35.06”N	87°50’29.00”W	199.644		James Woodworth Prairie Preserve	native	234	233	230	http://eol.org/data_objects/24957649		0.125	0.017094017	0.917647059	45	2	92	-47.50	1012
Sisyrinchium albidum	Iridaceae	White Blue-eyed-grass	42.055974°	-90.358949°	234		United States, IA, Jackson Co., McNeil Preserve	native	252	252	251	http://eol.org/data_objects/1394761		0.166666667	0.003968254	0.988235294	60	0	99	-43.33	844
Sisyrinchium albidum	Iridaceae	White Blue-eyed-grass	40.110588°	-88.207270°	223		Urbana, Illinois	native	171	176	134	http://eol.org/data_objects/24108353		0.186507937	0.238636364	0.690196078	67	24	69	-41.35	754
Sisyrinchium albidum	Iridaceae	White Blue-eyed-grass	43.038015°	-89.430423°	267		Curtis Prairie, Madison, Wisconsin	native	243	245	247	http://eol.org/data_objects/24799221		0.583333333	0.016194332	0.968627451	210	2	97	-1.67	916
Sisyrinchium albidum	Iridaceae	White Blue-eyed-grass	42°03’35.06”N	87°50’29.00”W	199.644		James Woodworth Prairie Preserve	native	197	200	210	http://eol.org/data_objects/24957648		0.628205128	0.061904762	0.823529412	226	6	82	2.82	1013
Sisyrinchium albidum	Iridaceae	White Blue-eyed-grass	27.836908°	-82.634521°	2		Mt. Saxon Ave, Americana Cove, FL	native	160	167	219	http://eol.org/data_objects/25004920		0.646892655	0.269406393	0.858823529	233	27	86	4.69	190
Sisyrinchium albidum	Iridaceae	White Blue-eyed-grass	36.258816°	-86.919838°	226		Beaman Park, Davidson County, Tennessee	native	136	137	154	http://eol.org/data_objects/21888085		0.657407407	0.116883117	0.603921569	237	12	60	5.74	392
Sisyrinchium albidum	Iridaceae	White Blue-eyed-grass	36.072572°	-86.588112°	156		Mount View Cedar Glade Preserve, Nashville, Davidson County, Tennessee	native	126	125	214	http://eol.org/data_objects/20607673		0.668539326	0.41588785	0.839215686	241	42	84	6.85	374
Sisyrinchium albidum	Iridaceae	White Blue-eyed-grass	36.072572°	-86.588112°	156		Mount View Cedar Glade Preserve, Nashville, Davidson County, Tennessee	native	64	60	152	http://eol.org/data_objects/20607674		0.673913043	0.605263158	0.596078431	243	61	60	7.39	373
Sisyrinchium albidum	Iridaceae	White Blue-eyed-grass	36.258816°	-86.919838°	226		Beaman Park, Davidson County, Tennessee	native	191	189	198	http://eol.org/data_objects/21888088		0.703703704	0.045454545	0.776470588	253	5	78	10.37	391
Sisyrinchium angustifolium	Iridaceae	Strict Blue-eyed Grass	38.44429594	-76.10626726	1		Blackwater National Wildlife Refuge, MD	native	194	209	237	http://eol.org/data_objects/24623826		0.608527132	0.181434599	0.929411765	219	18	93	0.85	92
Sisyrinchium angustifolium	Iridaceae	Strict Blue-eyed Grass	41.114494	-82.054394	294		Letha House Park East	native	133	148	203	http://eol.org/data_objects/25351056		0.630952381	0.344827586	0.796078431	227	34	80	3.10	142
Sisyrinchium angustifolium	Iridaceae	Strict Blue-eyed Grass	35.994033°	-78.898619°	114		Durham, North Carolina, United States	native	108	115	185	http://eol.org/data_objects/24991652		0.651515152	0.416216216	0.725490196	235	42	73	5.15	359
Sisyrinchium angustifolium	Iridaceae	Strict Blue-eyed Grass	29.199406°	-82.578018°	20		Goethe State Forest, Levy County, FL	native	122	118	236	http://eol.org/data_objects/24910537		0.672316384	0.5	0.925490196	242	50	93	7.23	198
Sisyrinchium angustifolium	Iridaceae	Strict Blue-eyed Grass	38.6833	-90.7342	198.12		Weldon Spring, along Hamburg Trail 0.1 air mi N of east entrance to Lost Valley disturbed area along gravel haul road	native	154	151	212	http://eol.org/data_objects/22096449		0.674863388	0.287735849	0.831372549	243	29	83	7.49	99
Sisyrinchium angustifolium	Iridaceae	Strict Blue-eyed Grass	28.497757°	-80.999002°	12		Tosohatchee WMA, Orange County, FL	native	91	83	190	http://eol.org/data_objects/24947436		0.679127726	0.563157895	0.745098039	244	56	75	7.91	192
Sisyrinchium angustifolium	Iridaceae	Strict Blue-eyed Grass	28.566142°	-80.994180°	6		Orlando Wetlands Park, Orange County, FL	native	139	125	231	http://eol.org/data_objects/24910536		0.688679245	0.458874459	0.905882353	248	46	91	8.87	195
Sisyrinchium angustifolium	Iridaceae	Strict Blue-eyed Grass	41.14061317	-81.57695933	319		F.A. Seiberling Nature Realm	native	170	161	228	http://eol.org/data_objects/21948150		0.689054726	0.293859649	0.894117647	248	29	89	8.91	145
Sisyrinchium angustifolium	Iridaceae	Strict Blue-eyed Grass	29.868768°	-101.161736°	488		Texas, Val Verde County, Del Rio	native	110	86	131	http://eol.org/data_objects/23388839		0.755555556	0.34351145	0.51372549	272	34	51	15.56	200
Sisyrinchium angustifolium	Iridaceae	Strict Blue-eyed Grass	38.589608°	-77.256320°	19		Leesylvania State Park, Woodbridge, VA	native	211	144	199	http://eol.org/data_objects/23360389		0.86318408	0.317535545	0.82745098	311	32	83	26.32	640
Sisyrinchium campestre	Iridaceae	Prairie Blue-eyed-grass	37.5551667	-89.5636667	142		2.08 miles directly W of the western bank of the Mississippi River, along MO Hwy	native	176	182	189	http://eol.org/data_objects/17495054		0.58974359	0.068783069	0.741176471	212	7	74	-1.03	51
Sisyrinchium campestre	Iridaceae	Prairie Blue-eyed-grass	40.444923°	-88.097713°	240		Prospect Cemetery Prairie in Ford County, Illinois	native	200	212	227	http://eol.org/data_objects/24108368		0.592592593	0.118942731	0.890196078	213	12	89	-0.74	776
Sisyrinchium campestre	Iridaceae	Prairie Blue-eyed-grass	40.444923°	-88.097713°	240		Prospect Cemetery Prairie in Ford County, Illinois	native	200	211	226	http://eol.org/data_objects/24108369		0.596153846	0.115044248	0.88627451	215	12	89	-0.38	777
Sisyrinchium campestre	Iridaceae	Prairie Blue-eyed-grass	43.017599°	-89.745394°	322		Mount Horeb, Wisconsin, Stewart County Park	native	200	220	252	http://eol.org/data_objects/24990436		0.602564103	0.206349206	0.988235294	217	21	99	0.26	913
Sisyrinchium campestre	Iridaceae	Prairie Blue-eyed-grass	43.017599°	-89.745394°	322		Mount Horeb, Wisconsin, Stewart County Park	native	188	203	241	http://eol.org/data_objects/24990437		0.619496855	0.219917012	0.945098039	223	22	95	1.95	914
Sisyrinchium campestre	Iridaceae	Prairie Blue-eyed-grass	37.5551667	-89.5636667	142		2.08 miles directly W of the western bank of the Mississippi River, along MO Hwy	native	188	160	233	http://eol.org/data_objects/17495056		0.730593607	0.313304721	0.91372549	263	31	91	13.06	52
Sisyrinchium idahoense	Iridaceae	Idaho Blue-eyed-grass	46.732387°	-117.000165°	789		Moscow, ID	native	126	119	204	http://eol.org/data_objects/9906913		0.680392157	0.416666667	0.8	245	42	80	8.04	942
Sisyrinchium idahoense	Iridaceae	Idaho Blue-eyed-grass							116	107	181	http://eol.org/data_objects/1394775		0.686936937	0.408839779	0.709803922	247	41	71	8.69	1151
Sisyrinchium idahoense	Iridaceae	Idaho Blue-eyed-grass	42.868919°	-122.167969°	1956	x	Crater Lake National Park (Oregon	native	128	111	183	http://eol.org/data_objects/13167969		0.706018519	0.393442623	0.717647059	254	39	72	10.60	907
Sisyrinchium idahoense	Iridaceae	Idaho Blue-eyed-grass	39.601468°	-121.047693°	1241		Along Scales Road, in wet seepage (Yuba County, California	native	136	109	217	http://eol.org/data_objects/20792703		0.708333333	0.497695853	0.850980392	255	50	85	10.83	733
Sisyrinchium idahoense	Iridaceae	Idaho Blue-eyed-grass			1828.8		Cedars, lower Cedar Meadow, 6000' (Placer County, California	native	144	113	234	http://eol.org/data_objects/12526430	unable to locate	0.709366391	0.517094017	0.917647059	255	52	92	10.94	1150
Sisyrinchium idahoense	Iridaceae	Idaho Blue-eyed-grass	43.509369°	-114.824367°	2385	x	Camas County, Idaho	native	120	105	160	http://eol.org/data_objects/13269528	Camas	0.712121212	0.34375	0.62745098	256	34	63	11.21	935
Sisyrinchium idahoense	Iridaceae	Idaho Blue-eyed-grass	42.868919°	-122.167969°	1956	x	Crater Lake National Park (Oregon	native	123	92	164	http://eol.org/data_objects/13167968		0.738425926	0.43902439	0.643137255	266	44	64	13.84	906
Sisyrinchium idahoense	Iridaceae	Idaho Blue-eyed-grass	42.868919°	-122.167969°	1956	x	Crater Lake National Park (Oregon	native	148	109	194	http://eol.org/data_objects/13167967		0.743137255	0.43814433	0.760784314	268	44	76	14.31	905
Sisyrinchium idahoense	Iridaceae	Idaho Blue-eyed-grass	40.561195°	-119.603549°	1560		Washoe, Nevada	native	128	92	156	http://eol.org/data_objects/23795636		0.760416667	0.41025641	0.611764706	274	41	61	16.04	799
Sisyrinchium idahoense	Iridaceae	Idaho Blue-eyed-grass	37.865107°	-119.538329°	2616		Yosemite National Park (Tuolumne County, California	native	154	114	183	http://eol.org/data_objects/13269531	approximate	0.763285024	0.37704918	0.717647059	275	38	72	16.33	557
Sisyrinchium montanum	Iridaceae	Strict Blue-eyed-grass	35.685383°	-83.536744°	450		Tennessee, Great Smoky Mountains National Park, Sugarlands Visitor Center	native	246	246	243	http://eol.org/data_objects/22730789		0.166666667	0.012195122	0.964705882	60	1	96	-43.33	337
Sisyrinchium montanum	Iridaceae	Strict Blue-eyed-grass	42.160940°	-80.117634°	176		Presque Isle State Park	native	122	162	223	http://eol.org/data_objects/25522141		0.600660066	0.452914798	0.874509804	216	45	87	0.07	853
Sisyrinchium montanum	Iridaceae	Strict Blue-eyed-grass	38.990556°	-104.860556°	2043		USA, Colorado, USAF Academy	native	132	120	167	http://eol.org/data_objects/22942966		0.709219858	0.281437126	0.654901961	255	28	65	10.92	680
Sisyrinchium montanum	Iridaceae	Strict Blue-eyed-grass	52.134370°	-106.647656°	501		Saskatoon, Saskatchewan, Canada	native	157	134	220	http://eol.org/data_objects/10060872		0.71124031	0.390909091	0.862745098	256	39	86	11.12	963
Sisyrinchium montanum	Iridaceae	Strict Blue-eyed-grass	32.370963°	-99.192571°	490		Texas, Pitnam	native	185	161	246	http://eol.org/data_objects/22729864		0.71372549	0.345528455	0.964705882	257	35	96	11.37	215
Sisyrinchium montanum	Iridaceae	Strict Blue-eyed-grass	36.038350°	-106.850590°	2873		New Mexico, Jemez Mtns., San Pedro Parks	native	174	155	205	http://eol.org/data_objects/23357498		0.73	0.243902439	0.803921569	263	24	80	13.00	361
Sisyrinchium montanum	Iridaceae	Strict Blue-eyed-grass	33.218448°	-98.158656°	331		Texas, Jacksboro	native	175	164	189	http://eol.org/data_objects/22731367		0.74	0.132275132	0.741176471	266	13	74	14.00	236
Sisyrinchium montanum	Iridaceae	Strict Blue-eyed-grass	33.218448°	-98.158656°	331		Texas, Jacksboro	native	173	160	184	http://eol.org/data_objects/22731368		0.756944444	0.130434783	0.721568627	273	13	72	15.69	237
Sisyrinchium montanum	Iridaceae	Strict Blue-eyed-grass	52.167264°	-117.430661°	1671	x	Canada, Alberta, Jasper National Park, Athabasca River opposite Lake Beaufort	native	158	136	157	http://eol.org/data_objects/22729198		0.840909091	0.139240506	0.619607843	303	14	62	24.09	964
Sisyrinchium montanum	Iridaceae	Strict Blue-eyed-grass	52.167264°	-117.430661°	1671	x	Canada, Alberta, Jasper National Park, Athabasca River opposite Lake Beaufort	native	168	146	160	http://eol.org/data_objects/22729199		0.893939394	0.130952381	0.658823529	322	13	66	29.39	965
Symphyotrichum cordifolium	Asteraceae	Lowrie's Blue Wood Aster	40.122545°	-88.210814°	217		Crystal Lake Park in Urbana, Illinois	native	165	172	179	http://eol.org/data_objects/24110502		0.583333333	0.078212291	0.701960784	210	8	70	-1.67	763
Symphyotrichum cordifolium	Asteraceae	Lowrie's Blue Wood Aster					west-central Indiana	native	174	184	202	http://eol.org/data_objects/24110479	too vague	0.607142857	0.138613861	0.792156863	219	14	79	0.71	1154
Symphyotrichum cordifolium	Asteraceae	Lowrie's Blue Wood Aster	41.28118768	-81.39461578	308		Tinkers Creek State Nature Preserve	native	159	170	205	http://eol.org/data_objects/22497173		0.626811594	0.224390244	0.803921569	226	22	80	2.68	149
Symphyotrichum cordifolium	Asteraceae	Lowrie's Blue Wood Aster					Greenbelt Native Plant Center, Staten Island, NY	cultivated	169	177	204	http://eol.org/data_objects/24860820		0.628571429	0.171568627	0.8	226	17	80	2.86	1153
Symphyotrichum cordifolium	Asteraceae	Lowrie's Blue Wood Aster	41.0604213	-81.3550663	333		Mogadore Reservoir, OH	native	173	182	214	http://eol.org/data_objects/22496378		0.630081301	0.191588785	0.839215686	227	19	84	3.01	140
Symphyotrichum cordifolium	Asteraceae	Lowrie's Blue Wood Aster	41.0604213	-81.3550663	333		Mogadore Reservoir, OH	native	194	199	245	http://eol.org/data_objects/22496380		0.650326797	0.208163265	0.960784314	234	21	96	5.03	139
Symphyotrichum cordifolium	Asteraceae	Lowrie's Blue Wood Aster					west-central Indiana	native	204	202	220	http://eol.org/data_objects/24110477	too vague	0.685185185	0.081818182	0.862745098	247	8	86	8.52	1155
Symphyotrichum cordifolium	Asteraceae	Lowrie's Blue Wood Aster	40.122545°	-88.210814°	217		Crystal Lake Park in Urbana, Illinois	native	201	190	242	http://eol.org/data_objects/24110504		0.701923077	0.214876033	0.949019608	253	21	95	10.19	762
Symphyotrichum cordifolium	Asteraceae	Lowrie's Blue Wood Aster	41.27575714	-81.14166526	323		6947 Hankee Rd, Garrettsville, Ohio,	native	140	130	174	http://eol.org/data_objects/22574560		0.704545455	0.252873563	0.682352941	254	25	68	10.45	148
Symphyotrichum cordifolium	Asteraceae	Lowrie's Blue Wood Aster					Glencoe, Illinois; Chicago Botanic Garden; Woods, General area, bed 1000	cultivated	232	222	255	http://eol.org/data_objects/11387606		0.717171717	0.129411765	1	258	13	100	11.72	1152
Symphyotrichum ericoides	Asteraceae	White Heath Aster	42°03’35.06”N	87°50’29.00”W	199.644		James Woodworth Prairie Preserve	native	246	246	235	http://eol.org/data_objects/24951220		0.166666667	0.044715447	0.964705882	60	4	96	-43.33	1014
Symphyotrichum ericoides	Asteraceae	White Heath Aster	42°03’35.06”N	87°50’29.00”W	199.644		James Woodworth Prairie Preserve	native	220	221	212	http://eol.org/data_objects/24951223		0.185185185	0.040723982	0.866666667	67	4	87	-41.48	1017
Symphyotrichum ericoides	Asteraceae	White Heath Aster	42°03’35.06”N	87°50’29.00”W	199.644		James Woodworth Prairie Preserve	native	229	230	224	http://eol.org/data_objects/24951221		0.194444444	0.026086957	0.901960784	70	3	90	-40.56	1015
Symphyotrichum ericoides	Asteraceae	White Heath Aster	42°03’35.06”N	87°50’29.00”W	199.644		James Woodworth Prairie Preserve	native	221	222	218	http://eol.org/data_objects/24951222		0.208333333	0.018018018	0.870588235	75	2	87	-39.17	1016
Symphyotrichum ericoides	Asteraceae	White Heath Aster	42°03’35.06”N	87°50’29.00”W	199.644		James Woodworth Prairie Preserve	native	242	243	241	http://eol.org/data_objects/24998686		0.25	0.008230453	0.952941176	90	1	95	-35.00	1018
Symphyotrichum ericoides	Asteraceae	White Heath Aster	40.528472°	-88.071754°	235		Loda Cemetery Prairie in Iroquois County, Illinois	native	232	250	248	http://eol.org/data_objects/24107014		0.481481481	0.072	0.980392157	173	7	98	-11.85	781
Symphyotrichum ericoides	Asteraceae	White Heath Aster	42.140556	-87.831643	203		Somme Prairie Grove, IL	native	214	251	254	http://eol.org/data_objects/25398429		0.5125	0.157480315	0.996078431	185	16	100	-8.75	154
Symphyotrichum ericoides	Asteraceae	White Heath Aster	42°03’35.06”N	87°50’29.00”W	199.644		James Woodworth Prairie Preserve	native	238	245	247	http://eol.org/data_objects/24998687		0.537037037	0.036437247	0.968627451	193	4	97	-6.30	1019
Symphyotrichum ericoides	Asteraceae	White Heath Aster	42.96377972	-81.38647414	228		Middlesex, Ontario, CA	native	239	244	252	http://eol.org/data_objects/22464187		0.602564103	0.051587302	0.988235294	217	5	99	0.26	158
Symphyotrichum ericoides	Asteraceae	White Heath Aster	33.157585°	-105.774154°	2018		Mescalero (Otero County, New Mexico	native	168	166	176	http://eol.org/data_objects/23795699		0.7	0.056818182	0.690196078	252	6	69	10.00	235
Symphyotrichum laeve	Asteraceae	Smooth Blue Aster	42.140556	-87.831643	203		Somme Prairie Grove, IL	native	84	205	246	http://eol.org/data_objects/25351757		0.54218107	0.658536585	0.964705882	195	66	96	-5.78	155
Symphyotrichum laeve	Asteraceae	Smooth Blue Aster	42.96170782	-81.38746502	201		Middlesex, Ontario, CA	native	192	197	216	http://eol.org/data_objects/25397791		0.631944444	0.111111111	0.847058824	228	11	85	3.19	157
Symphyotrichum laeve	Asteraceae	Smooth Blue Aster	42.96380651	-81.38653553	228		Middlesex, Ontario, CA	native	194	192	205	http://eol.org/data_objects/22464062		0.692307692	0.063414634	0.803921569	249	6	80	9.23	159
Symphyotrichum laeve	Asteraceae	Smooth Blue Aster	40.078901°	-88.203506°	223		Meadowbrook Park in Urbana, Illinois	native	193	184	234	http://eol.org/data_objects/24107022		0.696666667	0.213675214	0.917647059	251	21	92	9.67	750
Symphyotrichum laeve	Asteraceae	Smooth Blue Aster	43.105489°	-89.807178°	248		Pleasant Valley Conservancy, Wisconsin	native	134	123	184	http://eol.org/data_objects/24930091		0.696721311	0.331521739	0.721568627	251	33	72	9.67	921
Symphyotrichum laeve	Asteraceae	Smooth Blue Aster	43.139063°	-89.773482°	265		Black Earth Rettenmund Prairie , Wisconsin	native	207	189	241	http://eol.org/data_objects/24992821		0.724358974	0.215767635	0.945098039	261	22	95	12.44	923
Symphyotrichum laeve	Asteraceae	Smooth Blue Aster	37.577500°	-105.485556°	4373	x	Sangre de Cristo Mountains, Holy Ghost Canyon (San Miguel County, New Mexico	native	179	124	216	http://eol.org/data_objects/13168793		0.766304348	0.425925926	0.847058824	276	43	85	16.63	480
Symphyotrichum laeve var. laeve	Asteraceae	Smooth Blue Aster	42°03’35.06”N	87°50’29.00”W	199.644		James Woodworth Prairie Preserve	native	122	109	166	http://eol.org/data_objects/24997935		0.704678363	0.343373494	0.650980392	254	34	65	10.47	1022
Symphyotrichum laeve var. laeve	Asteraceae	Smooth Blue Aster	42°03’35.06”N	87°50’29.00”W	199.644		James Woodworth Prairie Preserve	native	178	164	215	http://eol.org/data_objects/24997937		0.712418301	0.237209302	0.843137255	256	24	84	11.24	1021
Symphyotrichum laeve var. laeve	Asteraceae	Smooth Blue Aster	42°03’35.06”N	87°50’29.00”W	199.644		James Woodworth Prairie Preserve	native	140	127	164	http://eol.org/data_objects/24997939		0.725225225	0.225609756	0.643137255	261	23	64	12.52	1020
Symphyotrichum oblongifolium	Asteraceae	Aromatic Aster	43.176659°	-89.794845°	235		Mazomanie, Wisconsin	native	182	170	217	http://eol.org/data_objects/24981417		0.709219858	0.216589862	0.850980392	255	22	85	10.92	925
Symphyotrichum oblongifolium	Asteraceae	Aromatic Aster	40.110588°	-88.207270°	223		Urbana, Illinois	native	134	112	181	http://eol.org/data_objects/24107045		0.719806763	0.38121547	0.709803922	259	38	71	11.98	755
Symphyotrichum oblongifolium	Asteraceae	Aromatic Aster	43.263889°	-89.800556°	226		Loddes Mill, Wisconsin	native	158	125	199	http://eol.org/data_objects/24992807		0.740990991	0.371859296	0.780392157	267	37	78	14.10	927
Symphyotrichum oblongifolium	Asteraceae	Aromatic Aster					Glencoe, Illinois; Chicago Botanic Garden; SW Savannah Garden, bed 1003	cultivated	218	190	251	http://eol.org/data_objects/11387583		0.743169399	0.243027888	0.984313725	268	24	98	14.32	1157
Symphyotrichum oblongifolium	Asteraceae	Aromatic Aster					Glencoe, Illinois; Chicago Botanic Garden; SW Savannah Garden, bed 1003	cultivated	174	132	197	http://eol.org/data_objects/11387581		0.774358974	0.329949239	0.77254902	279	33	77	17.44	1156
Symphyotrichum oblongifolium	Asteraceae	Aromatic Aster	43.176659°	-89.794845°	235		Mazomanie, Wisconsin	native	188	161	197	http://eol.org/data_objects/24981418		0.791666667	0.182741117	0.77254902	285	18	77	19.17	926
Symphyotrichum oolentangiense	Asteraceae	Skyblue Aster	43.008608°	-89.738456°	373		Mount Horeb, Wisconsin	native	158	155	180	http://eol.org/data_objects/24982260		0.686666667	0.138888889	0.705882353	247	14	71	8.67	912
Symphyotrichum oolentangiense	Asteraceae	Skyblue Aster	40.110588°	-88.207270°	223		Urbana, Illinois	native	170	160	211	http://eol.org/data_objects/24107052		0.699346405	0.241706161	0.82745098	252	24	83	9.93	756
Symphyotrichum oolentangiense	Asteraceae	Skyblue Aster	42°03’35.06”N	87°50’29.00”W	199.644		James Woodworth Prairie Preserve	native	164	150	211	http://eol.org/data_objects/24998692		0.704918033	0.289099526	0.82745098	254	29	83	10.49	1023
Symphyotrichum oolentangiense	Asteraceae	Skyblue Aster	42°03’35.06”N	87°50’29.00”W	199.644		James Woodworth Prairie Preserve	native	177	162	220	http://eol.org/data_objects/24998701		0.709770115	0.263636364	0.862745098	256	26	86	10.98	1024
Symphyotrichum oolentangiense	Asteraceae	Skyblue Aster	43.139063°	-89.773482°	265		Black Earth, Wisconsin	native	174	153	217	http://eol.org/data_objects/24993455		0.721354167	0.294930876	0.850980392	260	29	85	12.14	924
Symphyotrichum oolentangiense	Asteraceae	Skyblue Aster	37.9694	-90.5275	221		St. Francois state park, glade region 0.3 air mi ESE (bearing 101 degrees) from Mooner's Hollow parking lot glade	native	165	137	207	http://eol.org/data_objects/22318662		0.733333333	0.338164251	0.811764706	264	34	81	13.33	82
Symphyotrichum oolentangiense	Asteraceae	Skyblue Aster	37.9694	-90.5275	221		St. Francois state park, glade region 0.3 air mi ESE (bearing 101 degrees) from Mooner's Hollow parking lot glade	native	181	153	216	http://eol.org/data_objects/22318661		0.740740741	0.291666667	0.847058824	267	29	85	14.07	81
Symphyotrichum oolentangiense	Asteraceae	Skyblue Aster					Bobby Douglas Site, Indiana	native	184	159	209	http://eol.org/data_objects/1341634	unable to locate	0.75	0.23923445	0.819607843	270	24	82	15.00	1158
Symphyotrichum oolentangiense	Asteraceae	Skyblue Aster					Bobby Douglas Site, Indiana	native	177	161	190	http://eol.org/data_objects/1341635	unable to locate	0.75862069	0.152631579	0.745098039	273	15	75	15.86	1159
Symphyotrichum oolentangiense	Asteraceae	Skyblue Aster					Bobby Douglas Site, Indiana	native	182	138	197	http://eol.org/data_objects/1341639	unable to locate	0.790960452	0.299492386	0.77254902	285	30	77	19.10	1160
Symphyotrichum praealtum	Asteraceae	Willowleaf Aster	40.528472°	-88.071754°	235		Loda Cemetery Prairie in Iroquois County, Illinois	native	180	183	216	http://eol.org/data_objects/24107058		0.652777778	0.166666667	0.847058824	235	17	85	5.28	784
Symphyotrichum praealtum	Asteraceae	Willowleaf Aster	40.528472°	-88.071754°	235		Loda Cemetery Prairie in Iroquois County, Illinois	native	165	167	203	http://eol.org/data_objects/24107059		0.657894737	0.187192118	0.796078431	237	19	80	5.79	783
Symphyotrichum praealtum	Asteraceae	Willowleaf Aster	40.528472°	-88.071754°	235		Loda Cemetery Prairie in Iroquois County, Illinois	native	192	193	237	http://eol.org/data_objects/24107060		0.662962963	0.189873418	0.929411765	239	19	93	6.30	782
Symphyotrichum praealtum	Asteraceae	Willowleaf Aster					Glencoe, Illinois; Chicago Botanic Garden; SW Savannah Garden, bed 1003	cultivated	176	148	206	http://eol.org/data_objects/11387594		0.747126437	0.281553398	0.807843137	269	28	81	14.71	1161
Symphyotrichum praealtum	Asteraceae	Willowleaf Aster					Glencoe, Illinois; Chicago Botanic Garden; SW Savannah Garden, bed 1003	cultivated	165	139	178	http://eol.org/data_objects/11387592		0.777777778	0.219101124	0.698039216	280	22	70	17.78	1162
Teucrium cubense	Lamiaceae	Small Coast Germander	20.580029°	-100.387992°	1827		El Refugio, Jalpan, Querétaro	native	207	212	210	http://eol.org/data_objects/25154577		0.433333333	0.023584906	0.831372549	156	2	83	-16.67	178
Teucrium cubense	Lamiaceae	Small Coast Germander	28.714020°	-97.175735°	35		Coleto Creek Park and Reservoir	native	237	250	248	http://eol.org/data_objects/25352255		0.474358974	0.052	0.980392157	171	5	98	-12.56	196
Trichostema parishii	Lamiaceae	Parish's Bluecurls	32.984530°	-116.677186°	895		Three Sisters Falls Trail near Julian (San Diego County, California	native	146	139	224	http://eol.org/data_objects/23373850		0.680392157	0.379464286	0.878431373	245	38	88	8.04	225
Trichostema parishii	Lamiaceae	Parish's Bluecurls	32.984530°	-116.677186°	895		Three Sisters Falls Trail near Julian (San Diego County, California	native	169	156	237	http://eol.org/data_objects/23373849		0.693415638	0.341772152	0.929411765	250	34	93	9.34	224
Trichostema parishii	Lamiaceae	Parish's Bluecurls					Santa Rosa Mountain Road (Riverside County, California	native	123	101	210	http://eol.org/data_objects/13270367	too vague	0.70030581	0.519047619	0.823529412	252	52	82	10.03	1163
Trichostema parishii	Lamiaceae	Parish's Bluecurls	37.895989°	-122.252341°	252		California, Berkeley, Tilden Park	cultivated	98	83	147	http://eol.org/data_objects/22857705		0.705729167	0.43537415	0.576470588	254	44	58	10.57	569
Trichostema parishii	Lamiaceae	Parish's Bluecurls	33.523000°	-116.426000°	2619		San Jacinto, Santa Rosa Mountains. Riverside County, California	native	109	80	196	http://eol.org/data_objects/22945095		0.708333333	0.591836735	0.768627451	255	59	77	10.83	256
Trichostema parishii	Lamiaceae	Parish's Bluecurls	33.523000°	-116.426000°	2619		San Jacinto, Santa Rosa Mountains. Riverside County, California	native	111	77	207	http://eol.org/data_objects/23356683		0.71025641	0.628019324	0.811764706	256	63	81	11.03	257
Trichostema parishii	Lamiaceae	Parish's Bluecurls	37.895989°	-122.252341°	252		California, Berkeley, Tilden Park	cultivated	146	123	195	http://eol.org/data_objects/22857703		0.719907407	0.369230769	0.764705882	259	37	76	11.99	567
Trichostema parishii	Lamiaceae	Parish's Bluecurls	37.895989°	-122.252341°	252		California, Berkeley, Tilden Park	cultivated	93	56	138	http://eol.org/data_objects/22857704		0.741869919	0.594202899	0.541176471	267	59	54	14.19	568
Trichostema parishii	Lamiaceae	Parish's Bluecurls	33.523000°	-116.426000°	2619		San Jacinto, Santa Rosa Mountains. Riverside County, California	native	94	66	122	http://eol.org/data_objects/22945094		0.75	0.459016393	0.478431373	270	46	48	15.00	255
Triodanis perfoliata subsp. Biflora	Campanulaceae	Claspingleaf Venus'-looking-glass	33.998601°	-119.858377°	120		Channel Islands National Park (Santa Barbara County, California, Santa Cruz Island (Channel Islands), US	native	185	133	216	http://eol.org/data_objects/13169678		0.771084337	0.384259259	0.847058824	278	38	85	17.11	275
Triodanis perfoliata subsp. biflora	Campanulaceae	Claspingleaf Venus'-looking-glass	36.977173°	-121.899402°	25		Aptos (Santa Cruz County, California	native	196	152	201	http://eol.org/data_objects/13169677		0.816326531	0.243781095	0.788235294	294	24	79	21.63	439
Triteleia grandiflora	Asparagaceae	Howell's Triteleia	47.58941	-120.676175	380		Chelan, US-WA, Cascade Range	native	236	224	200	http://eol.org/data_objects/23389563		0.111111111	0.152542373	0.925490196	40	15	93	-48.89	170
Triteleia grandiflora	Asparagaceae	Howell's Triteleia	47.58941	-120.676175	380		Chelan, US-WA, Cascade Range	native	208	203	241	http://eol.org/data_objects/24762625		0.688596491	0.157676349	0.945098039	248	16	95	8.86	168
Triteleia grandiflora	Asparagaceae	Howell's Triteleia	47.58941	-120.676175	380		Chelan, US-WA, Cascade Range	native	197	191	228	http://eol.org/data_objects/24762626		0.693693694	0.162280702	0.894117647	250	16	89	9.37	169
Triteleia grandiflora	Asparagaceae	Howell's Triteleia	47.58941	-120.676175	380		Chelan, US-WA, Cascade Range	native	199	189	237	http://eol.org/data_objects/24762624		0.701388889	0.202531646	0.929411765	253	20	93	10.14	167
Verbena hastata	Verbenaceae	Blue Vervain	41.697523	-87.842083	189		Palos Fen Nature Preserve, IL	native	126	138	214	http://eol.org/data_objects/25398651		0.643939394	0.411214953	0.839215686	232	41	84	4.39	153
Verbena hastata	Verbenaceae	Blue Vervain	42.201154°	-85.580002°	266		Portage, Michigan	native	166	146	228	http://eol.org/data_objects/24994545		0.707317073	0.359649123	0.894117647	255	36	89	10.73	857
Verbena hastata	Verbenaceae	Blue Vervain	43.81666667	-72.528	235		Kent's Ledge Trail, South Royalton, Vermont,	native	151	116	238	http://eol.org/data_objects/25399762		0.714480874	0.512605042	0.933333333	257	51	93	11.45	162
Verbena hastata	Verbenaceae	Blue Vervain	42°03’35.06”N	87°50’29.00”W	199.644		James Woodworth Prairie Preserve	native	184	166	225	http://eol.org/data_objects/24952643		0.717514124	0.262222222	0.882352941	258	26	88	11.75	1025
Verbena hastata	Verbenaceae	Blue Vervain	41.192797	-81.695075	325		Allardale county park, Medina county, Ohio	native	189	161	243	http://eol.org/data_objects/25398979		0.723577236	0.33744856	0.952941176	260	34	95	12.36	147
Verbena hastata	Verbenaceae	Blue Vervain	40.358684	-82.754173	373		Morrow, US-OH, Davidson Swamp	native	158	137	190	http://eol.org/data_objects/25351823		0.732704403	0.278947368	0.745098039	264	28	75	13.27	134
Verbena hastata	Verbenaceae	Blue Vervain	43.679634	-72.382709	190		131–199 Runnals Rd, White River Junction, Vermont	native	180	107	234	http://eol.org/data_objects/25398665		0.762467192	0.542735043	0.917647059	274	54	92	16.25	161
Verbena hastata	Verbenaceae	Blue Vervain	43.072217°	-89.785679°	271		Vermont, Wisconsin	native	190	146	222	http://eol.org/data_objects/24993501		0.763157895	0.342342342	0.870588235	275	34	87	16.32	919
Verbena hastata	Verbenaceae	Blue Vervain	38.644660°	-77.234771°	2		Occoquan National Wildlife Refuge, Woodbridge, VA	native	224	153	250	http://eol.org/data_objects/23360392		0.788659794	0.388	0.980392157	284	39	98	18.87	645
Verbena hastata	Verbenaceae	Blue Vervain	43.447	-72.53433333	218		80 Grasshopper Ln, Reading, Vermont	native	225	171	239	http://eol.org/data_objects/25204837		0.799019608	0.284518828	0.937254902	288	28	94	19.90	160
Veronica cusickii	Plantaginaceae	Cusick's Speedwell	46.860571°	-121.704328°	2604	x	Mt. Rainier National Park (Washington	native	92	93	169	http://eol.org/data_objects/13270870		0.664502165	0.455621302	0.662745098	239	46	66	6.45	944
Veronica cusickii	Plantaginaceae	Cusick's Speedwell	47.933146°	-123.409627°	1818		Olympic National Park, Hurricane Ridge (Washington	native	72	58	72	http://eol.org/data_objects/12529787		0.833333333	0.194444444	0.282352941	300	19	28	23.33	950
Veronica cusickii	Plantaginaceae	Cusick's Speedwell	39.091575°	-120.803947°	992		Placer County, California,	native	157	83	156	http://eol.org/data_objects/13270869		0.835585586	0.47133758	0.615686275	301	47	62	23.56	693
Veronica cusickii	Plantaginaceae	Cusick's Speedwell	39.091575°	-120.803947°	992		Placer County, California,	native	191	112	180	http://eol.org/data_objects/13270868		0.856540084	0.413612565	0.749019608	308	41	75	25.65	692
Veronica persica	Plantaginaceae	Birdeye Speedwell	37.473659°	-122.278628°	70		Edgewood County Park, San Mateo, CA	native	76	109	157	http://eol.org/data_objects/24048540		0.598765432	0.515923567	0.615686275	216	52	62	-0.12	475
Veronica persica	Plantaginaceae	Birdeye Speedwell	32.375627°	-110.969292°	805		James D Kriegh Park, Oro Valley, Arizona	native	77	99	133	http://eol.org/data_objects/24968192		0.601190476	0.421052632	0.521568627	216	42	52	0.12	216
Veronica persica	Plantaginaceae	Birdeye Speedwell	38.6508	-91.2264	152		Along Katy Trail, ca. 0.7 air mi WNW (bearing 303 degrees) of Pickney Bottom Rd.	native	126	147	202	http://eol.org/data_objects/22214768		0.620614035	0.376237624	0.792156863	223	38	79	2.06	98
Veronica persica	Plantaginaceae	Birdeye Speedwell	38.8799697	-77.1067698	83		Arlington, VA	native	178	188	221	http://eol.org/data_objects/23569941		0.627906977	0.194570136	0.866666667	226	19	87	2.79	104
Veronica persica	Plantaginaceae	Birdeye Speedwell	42.570484°	-76.598354°	140		2–198 Sweazey Rd, Lansing, New York	native	168	178	233	http://eol.org/data_objects/24234486		0.641025641	0.278969957	0.91372549	231	28	91	4.10	890
Veronica persica	Plantaginaceae	Birdeye Speedwell	32.874720°	-97.277164°	192		Arcadia Trail Park, Fort Worth, TX	native	174	182	239	http://eol.org/data_objects/24049722		0.646153846	0.271966527	0.937254902	233	27	94	4.62	221
Veronica persica	Plantaginaceae	Birdeye Speedwell	35.98686156	-79.06160831	141		Orange County, NC	native	167	175	245	http://eol.org/data_objects/23365577		0.64957265	0.318367347	0.960784314	234	32	96	4.96	19
Veronica persica	Plantaginaceae	Birdeye Speedwell	30.466568°	-97.790831°	278		Lake Creek, Jollyville, Texas	native	181	182	216	http://eol.org/data_objects/24234924		0.661904762	0.162037037	0.847058824	238	16	85	6.19	205
Veronica persica	Plantaginaceae	Birdeye Speedwell	37.480204°	-122.043969°	2		Don Edwards San Francisco Bay National Wildlife Refuge	native	168	165	215	http://eol.org/data_objects/24049578		0.676666667	0.23255814	0.843137255	244	23	84	7.67	476
Veronica persica	Plantaginaceae	Birdeye Speedwell	40.73845	-80.641878	291		Lock 30 Woodlands, OH	native	153	138	208	http://eol.org/data_objects/24731742		0.702380952	0.336538462	0.815686275	253	34	82	10.24	137
Viola cucullata	Violaceae	Marsh Blue Violet							148	155	207	http://eol.org/data_objects/1397220		0.646892655	0.285024155	0.811764706	233	29	81	4.69	1164
Viola cucullata	Violaceae	Marsh Blue Violet	41.658317°	-87.062642°	183		Indiana Dunes State Park in NW Indiana	native	137	119	186	http://eol.org/data_objects/24110341		0.711442786	0.360215054	0.729411765	256	36	73	11.14	836
Viola cucullata	Violaceae	Marsh Blue Violet	42.291707°	-85.587229°	247		Kalamazoo, Michigan	native	122	94	191	http://eol.org/data_objects/24993997		0.714776632	0.507853403	0.749019608	257	51	75	11.48	880
Viola cucullata	Violaceae	Marsh Blue Violet							226	155	238	http://eol.org/data_objects/23291515		0.809236948	0.348739496	0.933333333	291	35	93	20.92	1165
Viola dactyloides	Violaceae	Trilobed Violet	40.110588°	-88.207270°	223		Urbana, Illinois	native	123	115	213	http://eol.org/data_objects/24111441		0.680272109	0.460093897	0.835294118	245	46	84	8.03	758
Viola dactyloides	Violaceae	Trilobed Violet	36.258816°	-86.919838°	226		Beaman Park, Davidson County, Tennessee	native	127	114	209	http://eol.org/data_objects/21888383		0.689473684	0.454545455	0.819607843	248	45	82	8.95	394
Viola dactyloides	Violaceae	Trilobed Violet	40.110588°	-88.207270°	223		Urbana, Illinois	native	123	108	212	http://eol.org/data_objects/24111440		0.690705128	0.490566038	0.831372549	249	49	83	9.07	757
Viola dactyloides	Violaceae	Trilobed Violet	36.258816°	-86.919838°	226		Beaman Park, Davidson County, Tennessee	native	116	89	210	http://eol.org/data_objects/21888377		0.703856749	0.576190476	0.823529412	253	58	82	10.39	393
Viola dactyloides	Violaceae	Trilobed Violet	28.497757°	-80.999002°	12		Tosohatchee Wildlife Management Area, Orange County, FL	native	154	134	218	http://eol.org/data_objects/24868232		0.706349206	0.385321101	0.854901961	254	39	85	10.63	193
Viola dactyloides	Violaceae	Trilobed Violet	35.888516°	-79.015518°	74		Mason Farm Biological Preserve, Chapel Hill, NC	native	112	83	184	http://eol.org/data_objects/24170092		0.714521452	0.548913043	0.721568627	257	55	72	11.45	354
Viola dactyloides	Violaceae	Trilobed Violet	39.475559°	-88.147240°	207		Lakeview Park near Charleston, Illinois	native	166	145	214	http://eol.org/data_objects/24111448		0.717391304	0.322429907	0.839215686	258	32	84	11.74	714
Viola dactyloides	Violaceae	Trilobed Violet	35.888516°	-79.015518°	74		Mason Farm Biological Preserve, Chapel Hill, NC	native	142	98	205	http://eol.org/data_objects/24170093		0.735202492	0.52195122	0.803921569	265	52	80	13.52	355
Viola dactyloides	Violaceae	Trilobed Violet	39.475559°	-88.147240°	207		Lakeview Park near Charleston, Illinois	native	143	121	168	http://eol.org/data_objects/24111449		0.744680851	0.279761905	0.658823529	268	28	66	14.47	715
Viola dactyloides	Violaceae	Trilobed Violet	31.603513°	-94.655487°	83		Texas, Nacogdoches	native	114	42	130	http://eol.org/data_objects/23388065		0.803030303	0.676923077	0.509803922	289	68	51	20.30	207
Viola labradorica	Violaceae	American Dog Violet	40.93029121	-80.23442959	343		Hell's Hollow, Lawrence, US-PA	native	164	175	174	http://eol.org/data_objects/23361497		0.484848485	0.062857143	0.68627451	175	6	69	-11.52	138
Viola labradorica	Violaceae	American Dog Violet	40.72606	-80.613612	265		Beaver Creek State Park, OH	native	203	208	234	http://eol.org/data_objects/24839443		0.639784946	0.132478632	0.917647059	230	13	92	3.98	135
Viola labradorica	Violaceae	American Dog Violet	42.144825°	-90.157972°	204		IL, Carroll Co., Savanna, Palisades State Park	native	124	125	171	http://eol.org/data_objects/1397226		0.663120567	0.274853801	0.670588235	239	27	67	6.31	850
Viola labradorica	Violaceae	American Dog Violet	41.554166°	-84.360777°	226		Goll Woods in NW Ohio	native	146	142	160	http://eol.org/data_objects/24111424		0.703703704	0.1125	0.62745098	253	11	63	10.37	829
Viola labradorica	Violaceae	American Dog Violet	40.72606	-80.613612	265		Beaver Creek State Park, OH	native	187	176	219	http://eol.org/data_objects/24839444		0.709302326	0.196347032	0.858823529	255	20	86	10.93	136
Viola labradorica	Violaceae	American Dog Violet	39.785620°	-75.650010°	75		Mt. Cuba Center, Barley Mill Road outside of Hockessin, Delaware, near Wilmington, Delaware	native	164	133	229	http://eol.org/data_objects/5906939		0.720486111	0.419213974	0.898039216	259	42	90	12.05	736
Viola labradorica	Violaceae	American Dog Violet	39.785620°	-75.650010°	75		Mt. Cuba Center, Barley Mill Road outside of Hockessin, Delaware, near Wilmington, Delaware	native	152	105	200	http://eol.org/data_objects/5906937		0.749122807	0.475	0.784313725	270	48	78	14.91	735
Viola labradorica	Violaceae	American Dog Violet	44.64373	-73.31546	31		South Hero, VT	native	241	152	229	http://eol.org/data_objects/24799086		0.855805243	0.369294606	0.945098039	308	37	95	25.58	165
Viola labradorica	Violaceae	American Dog Violet	44.64373	-73.31546	31		South Hero, VT	native	188	96	172	http://eol.org/data_objects/24799084		0.862318841	0.489361702	0.737254902	310	49	74	26.23	163
Viola labradorica	Violaceae	American Dog Violet	44.64373	-73.31546	31		South Hero, VT	native	198	130	178	http://eol.org/data_objects/24799085		0.882352941	0.343434343	0.776470588	318	34	78	28.24	164
Viola sororia	Violaceae	Hooded Blue Violet	35.747877°	-95.369691°	182		Oklahoma, Muskogee	native	226	214	167	http://eol.org/data_objects/22731489		0.132768362	0.261061947	0.88627451	48	26	89	-46.72	338
Viola sororia	Violaceae	Hooded Blue Violet	38.931323°	-77.071362°	112		DC, Washington Cathedral, Spring Garden	native	125	157	160	http://eol.org/data_objects/22729010		0.514285714	0.21875	0.62745098	185	22	63	-8.57	670
Viola sororia	Violaceae	Hooded Blue Violet	36.144375°	-86.802744°	173		Vanderbilt University, Nashville, Davidson County, Tennessee	native	119	109	205	http://eol.org/data_objects/21887921		0.684027778	0.468292683	0.803921569	246	47	80	8.40	389
Viola sororia	Violaceae	Hooded Blue Violet	36.119125°	-86.788761°	167		Sevier Park, Nashville, Davidson County, Tennessee	native	132	109	164	http://eol.org/data_objects/13224568		0.736363636	0.335365854	0.643137255	265	34	64	13.64	384
Viola sororia	Violaceae	Hooded Blue Violet	38.937565°	-77.067503°	98		DC, Washington, 3425 Porter St.	native	205	183	228	http://eol.org/data_objects/22729424		0.748148148	0.197368421	0.894117647	269	20	89	14.81	671
Viola sororia	Violaceae	Hooded Blue Violet	38.942928°	-77.054636°	72		DC, above Tilden St, Bridge,.Rock Creek Park	native	202	175	224	http://eol.org/data_objects/22729450		0.758503401	0.21875	0.878431373	273	22	88	15.85	672
Viola sororia	Violaceae	Hooded Blue Violet	41.619142°	-87.259967°	181		Marquette Park. Lake. Indiana	native	125	76	163	http://eol.org/data_objects/2139032		0.760536398	0.533742331	0.639215686	274	53	64	16.05	832
Viola sororia	Violaceae	Hooded Blue Violet	38.917163°	-77.058605°	16		District of Columbia, Rock Creek Park	native	164	134	179	http://eol.org/data_objects/22730295		0.777777778	0.251396648	0.701960784	280	25	70	17.78	668
Viola sororia	Violaceae	Hooded Blue Violet	38.718021°	-77.136610°	34		Virginia, Woodlawn Estate	native	224	171	234	http://eol.org/data_objects/22730238		0.806878307	0.269230769	0.917647059	290	27	92	20.69	656
Viola sororia var. affinis	Violaceae	Hooded Blue Violet	39.107019°	-119.916114°	2147		Spooner Lake (Douglas, Nevada	native	156	143	224	http://eol.org/data_objects/17786546		0.693415638	0.361607143	0.878431373	250	36	88	9.34	698
Viola sororia var. missouriensis	Violaceae	Sand Violet	40.127702°	-88.213249°	216		Busey Woods in Urbana, Illinois	native	142	133	195	http://eol.org/data_objects/24111433		0.690860215	0.317948718	0.764705882	249	32	76	9.09	768
Viola sororia var. missouriensis	Violaceae	Sand Violet	30.110495°	-97.315270°	116		Texas, Bastrop	native	133	89	147	http://eol.org/data_objects/23388037		0.793103448	0.394557823	0.576470588	286	39	58	19.31	202
Viola sororia var. missouriensis	Violaceae	Sand Violet	39.553284°	-120.251273°	2042		Sierra County, California	native	189	116	185	http://eol.org/data_objects/13271001		0.842465753	0.386243386	0.741176471	303	39	74	24.25	726
Viola sororia var. missouriensis	Violaceae	Sand Violet	35.675366°	-83.755728°	324		Tennessee, Townsend	native	245	185	206	http://eol.org/data_objects/22728762		0.941666667	0.244897959	0.960784314	339	24	96	34.17	336
