# Supplementary material for: Usage patterns of blue flower color representation by Encyclopedia of Life content providers
Source: Biodivers Data J. 2014 Aug 11;(2):e1143. doi: 10.3897/BDJ.2.e1143 (PMC4152829; doi:10.3897/BDJ.2.e1143)
Supplement: Supplementary material 5 — RGB values recovered from point analysis of images [file biodiversity_data_journal-2-e1143-s005.tsv]

id	h	s	v
1	0.607142857142857	0.173913043478261	0.631372549019608
2	0.719907407407407	0.369230769230769	0.764705882352941
3	0.741869918699187	0.594202898550725	0.541176470588235
4	0.705729166666667	0.435374149659864	0.576470588235294
5	0.720238095238095	0.39622641509434	0.831372549019608
6	0.744186046511628	0.358333333333333	0.941176470588235
7	0.565476190476191	0.111111111111111	0.988235294117647
8	0.594594594594595	0.162995594713656	0.890196078431372
9	0.77124183006536	0.232876712328767	0.858823529411765
10	0.090909090909091	0.0948275862068966	0.454901960784314
11	0.75	0.363636363636364	0.733333333333333
12	0.75	0.424	0.980392156862745
13	0.802721088435374	0.347517730496454	0.552941176470588
14	0.659259259259259	0.737704918032787	0.956862745098039
15	0.751054852320675	0.464705882352941	0.666666666666667
16	0.815315315315315	0.437869822485207	0.662745098039216
17	0.746575342465753	0.412429378531073	0.694117647058824
18	0.594202898550725	0.340740740740741	0.529411764705882
19	0.604018912529551	0.691176470588235	0.8
20	0.759259259259259	0.163636363636364	0.862745098039216
21	0.772486772486772	0.377245508982036	0.654901960784314
22	0.7375	0.205128205128205	0.764705882352941
23	0.654166666666667	0.406091370558376	0.772549019607843
24	0.763440860215054	0.172222222222222	0.705882352941177
25	0.666666666666667	0.0324324324324325	0.725490196078431
26	0.618055555555555	0.231884057971014	0.811764705882353
27	0.72463768115942	0.117948717948718	0.764705882352941
28	0.703252032520325	0.232954545454545	0.690196078431373
29	0.623333333333333	0.396825396825397	0.494117647058824
30	0.62280701754386	0.360189573459716	0.827450980392157
31	0.716666666666667	0.305676855895196	0.898039215686275
32	0.181159420289855	0.0982905982905983	0.917647058823529
33	0.547619047619048	0.0663507109004738	0.827450980392157
34	0.726053639846743	0.564935064935065	0.603921568627451
35	0.604761904761905	0.440251572327044	0.623529411764706
36	0.613095238095238	0.482758620689655	0.909803921568627
37	0.611111111111111	0.454918032786885	0.956862745098039
38	0.591111111111111	0.627615062761506	0.937254901960784
39	0.613725490196078	0.445026178010471	0.749019607843137
40	0.609090909090909	0.308988764044944	0.698039215686274
41	0.677777777777778	0.269461077844311	0.654901960784314
42	0.623015873015873	0.466666666666667	0.705882352941177
43	0.694444444444445	0.169491525423729	0.694117647058824
44	0.66358024691358	0.253521126760563	0.835294117647059
45	0.703703703703704	0.241610738255034	0.584313725490196
46	0.630952380952381	0.640522875816993	0.6
47	0.651234567901235	0.534653465346535	0.792156862745098
48	0.63859649122807	0.524861878453039	0.709803921568627
49	0.626016260162602	0.506172839506173	0.635294117647059
50	0.611111111111111	0.222222222222222	0.741176470588235
51	0.67479674796748	0.170124481327801	0.945098039215686
52	0.686274509803921	0.28099173553719	0.474509803921569
53	0.702777777777778	0.298507462686567	0.788235294117647
54	0.68010752688172	0.29951690821256	0.811764705882353
55	0.121468926553672	0.401360544217687	0.576470588235294
56	0.681818181818182	0.149659863945578	0.576470588235294
57	0.67741935483871	0.150485436893204	0.807843137254902
58	0.689497716894977	0.36318407960199	0.788235294117647
59	0.876811594202899	0.393162393162393	0.458823529411765
60	0.734567901234568	0.2	0.529411764705882
61	0.678571428571428	0.21105527638191	0.780392156862745
62	0.720867208672087	0.732142857142857	0.658823529411765
63	0.724137931034483	0.449612403100775	0.505882352941176
64	0.635964912280702	0.180094786729858	0.827450980392157
65	0.739316239316239	0.693333333333333	0.882352941176471
66	0.83974358974359	0.184397163120567	0.552941176470588
67	0.952380952380953	0.0933333333333333	0.882352941176471
68	0.686147186147186	0.566176470588235	0.533333333333333
69	0.653061224489796	0.269230769230769	0.713725490196078
70	0.651234567901235	0.46551724137931	0.454901960784314
71	0.67283950617284	0.131067961165049	0.807843137254902
72	0.243589743589744	0.114537444933921	0.890196078431372
73	0.0694444444444443	0.064516129032258	0.729411764705882
74	0.888888888888889	0.138888888888889	0.847058823529412
75	0.125	0.133333333333333	0.823529411764706
76	0.861471861471861	0.35	0.862745098039216
77	0.685185185185185	0.431137724550898	0.654901960784314
78	0.634099616858238	0.520958083832335	0.654901960784314
79	0.624671916010499	0.552173913043478	0.901960784313726
80	0.676190476190476	0.346534653465346	0.792156862745098
81	0.64367816091954	0.397260273972603	0.858823529411765
82	0.0753968253968254	0.253012048192771	0.650980392156863
83	0.677672955974843	0.42914979757085	0.968627450980392
84	0.724358974358974	0.215767634854772	0.945098039215686
85	0.721354166666667	0.294930875576037	0.850980392156863
86	0.608527131782946	0.181434599156118	0.929411764705882
87	0.630718954248366	0.228699551569507	0.874509803921569
88	0.797979797979798	0.333333333333333	0.388235294117647
89	0.974358974358974	0.10077519379845	0.505882352941176
90	0.727272727272727	0.201219512195122	0.643137254901961
91	0.849462365591398	0.176136363636364	0.690196078431373
92	0.807359307359307	0.669565217391304	0.450980392156863
93	0.690476190476191	0.816666666666667	0.470588235294118
94	0.616575591985428	0.729083665338645	0.984313725490196
95	0.64957264957265	0.175675675675676	0.870588235294118
96	0.626666666666667	0.298804780876494	0.984313725490196
97	0.631410256410256	0.396946564885496	0.513725490196078
98	0.702160493827161	0.553846153846154	0.764705882352941
99	0.705314009661836	0.618834080717489	0.874509803921569
100	0.681159420289855	0.134502923976608	0.670588235294118
101	0.646198830409357	0.293814432989691	0.76078431372549
102	0.690909090909091	0.269607843137255	0.8
103	0.639784946236559	0.130801687763713	0.929411764705882
104	0.769547325102881	0.532894736842105	0.596078431372549
105	0.770491803278689	0.319371727748691	0.749019607843137
106	0.725856697819315	0.611428571428571	0.686274509803922
107	0.659722222222222	0.103896103896104	0.905882352941176
108	0.743589743589744	0.0560344827586207	0.909803921568627
109	0.928571428571428	0.0608695652173913	0.450980392156863
110	0.708333333333333	0.274285714285714	0.686274509803922
111	0.66025641025641	0.236363636363636	0.862745098039216
112	0.0500000000000003	0.0473933649289099	0.827450980392157
113	0.660377358490566	0.252380952380952	0.823529411764706
114	0.740740740740741	0.486486486486487	0.580392156862745
115	0.727011494252873	0.483333333333333	0.470588235294118
116	0.673076923076923	0.481481481481481	0.635294117647059
117	0.726851851851852	0.486486486486487	0.580392156862745
118	0.675170068027211	0.492462311557789	0.780392156862745
119	0.624242424242424	0.276381909547739	0.780392156862745
120	0.918803418803419	0.1875	0.815686274509804
121	0.862745098039216	0.43312101910828	0.615686274509804
122	0.583333333333333	0.280373831775701	0.83921568627451
123	0.585585585585585	0.337899543378995	0.858823529411765
124	0.70042194092827	0.420212765957447	0.737254901960784
125	0.74537037037037	0.358208955223881	0.788235294117647
126	0.728937728937729	0.484042553191489	0.737254901960784
127	0.719298245614035	0.356807511737089	0.835294117647059
128	0.691358024691358	0.490909090909091	0.431372549019608
129	0.649122807017544	0.336283185840708	0.886274509803922
130	0.666666666666667	0.310679611650485	0.807843137254902
131	0.62962962962963	0.131386861313869	0.537254901960784
132	0.766666666666667	0.402298850574713	0.682352941176471
133	0.625	0.149732620320856	0.733333333333333
134	0.681818181818182	0.0852713178294573	0.505882352941176
135	0.650406504065041	0.518987341772152	0.929411764705882
136	0.745495495495496	0.39572192513369	0.733333333333333
137	0.673684210526316	0.439814814814815	0.847058823529412
138	0.664529914529915	0.337662337662338	0.905882352941176
139	0.53921568627451	0.204	0.980392156862745
140	0.188622754491018	0.71063829787234	0.92156862745098
141	0.621722846441948	0.502824858757062	0.694117647058824
142	0.666666666666667	0.592857142857143	0.549019607843137
143	0.646428571428571	0.645161290322581	0.850980392156863
144	0.962365591397849	0.2421875	0.501960784313725
145	0.722689075630252	0.595	0.784313725490196
146	0.818565400843882	0.403061224489796	0.768627450980392
147	0.742424242424242	0.300546448087432	0.717647058823529
148	0.748971193415638	0.424083769633508	0.749019607843137
149	0.733766233766234	0.493589743589744	0.611764705882353
150	0.717514124293785	0.433823529411765	0.533333333333333
151	0.518518518518518	0.100558659217877	0.701960784313725
152	0.698412698412698	0.354430379746835	0.929411764705882
153	0.752604166666667	0.318407960199005	0.788235294117647
154	0.682590233545648	0.747619047619048	0.823529411764706
155	0.607966457023061	0.63855421686747	0.976470588235294
156	0.576923076923077	0.0553191489361701	0.92156862745098
157	0.693798449612403	0.436548223350254	0.772549019607843
158	0.77536231884058	0.156462585034014	0.576470588235294
159	0.747126436781609	0.133640552995392	0.850980392156863
160	0.75	0.0368663594470046	0.850980392156863
161	0.666666666666667	0.303191489361702	0.737254901960784
162	0.748188405797101	0.657142857142857	0.549019607843137
163	0.703412073490814	0.587962962962963	0.847058823529412
164	0.731884057971015	0.136904761904762	0.658823529411765
165	0.696969696969697	0.239130434782609	0.541176470588235
166	0.763888888888889	0.155844155844156	0.301960784313725
167	0.166666666666667	0.0165975103734439	0.945098039215686
168	0.984848484848485	0.0472103004291845	0.913725490196078
169	0.605855855855856	0.354066985645933	0.819607843137255
170	0.621794871794872	0.232142857142857	0.87843137254902
171	0.584905660377358	0.212	0.980392156862745
172	0.609649122807017	0.367149758454106	0.811764705882353
173	0.770440251572327	0.363013698630137	0.572549019607843
174	0.666666666666667	0.194214876033058	0.949019607843137
175	0.680952380952381	0.139442231075697	0.984313725490196
176	0.918478260869565	0.481675392670157	0.749019607843137
177	0.836309523809524	0.259259259259259	0.847058823529412
178	0.111111111111111	0.097165991902834	0.968627450980392
179	0.64327485380117	0.354037267080745	0.631372549019608
180	0.660337552742616	0.367441860465116	0.843137254901961
181	0.583333333333333	0.064516129032258	0.729411764705882
182	0.636524822695035	0.40343347639485	0.913725490196078
183	0.666666666666667	0.114832535885167	0.819607843137255
184	0.752604166666667	0.684491978609626	0.733333333333333
185	0.753676470588235	0.653846153846154	0.815686274509804
186	0.738482384823848	0.661290322580645	0.729411764705882
187	0.738461538461539	0.673575129533679	0.756862745098039
188	0.630081300813008	0.164	0.980392156862745
189	0.616666666666667	0.0813008130081301	0.964705882352941
190	0.652173913043478	0.0938775510204082	0.96078431372549
191	0.704022988505747	0.397260273972603	0.572549019607843
192	0.666666666666667	0.141414141414141	0.776470588235294
193	0.808641975308642	0.377622377622378	0.56078431372549
194	0.691358024691358	0.257142857142857	0.823529411764706
195	0.706140350877193	0.32618025751073	0.913725490196078
196	0.67741935483871	0.335135135135135	0.725490196078431
197	0.679487179487179	0.531818181818182	0.862745098039216
198	0.689265536723164	0.553990610328638	0.835294117647059
199	0.671768707482993	0.441441441441441	0.870588235294118
200	0.672284644194757	0.432038834951456	0.807843137254902
201	0.684931506849315	0.336405529953917	0.850980392156863
202	0.756944444444444	0.216216216216216	0.870588235294118
203	0.72289156626506	0.370535714285714	0.87843137254902
204	0.616207951070336	0.511737089201878	0.835294117647059
205	0.717592592592593	0.197802197802198	0.713725490196078
206	0.919191919191919	0.323529411764706	0.8
207	0.66	0.354609929078014	0.552941176470588
208	0.693798449612403	0.3359375	0.501960784313725
209	0.861111111111111	0.452830188679245	0.207843137254902
210	0.664021164021164	0.353932584269663	0.698039215686274
211	0.714285714285714	0.231404958677686	0.474509803921569
212	0.933333333333333	0.236220472440945	0.498039215686275
213	0.721774193548387	0.553571428571429	0.87843137254902
214	0.725071225071225	0.536697247706422	0.854901960784314
215	0.751173708920188	0.325688073394495	0.854901960784314
216	0.737179487179487	0.348214285714286	0.87843137254902
217	0.734042553191489	0.313333333333333	0.588235294117647
218	0.724489795918367	0.328859060402685	0.584313725490196
219	0.65962441314554	0.405714285714286	0.686274509803922
220	0.653846153846154	0.278969957081545	0.913725490196078
221	0.744444444444444	0.0672645739910314	0.874509803921569
222	0.0648148148148148	0.246575342465753	0.572549019607843
223	0.16304347826087	0.223300970873786	0.807843137254902
224	0.828282828282828	0.217105263157895	0.596078431372549
225	0.598039215686274	0.0809523809523809	0.823529411764706
226	0.756140350877193	0.427927927927928	0.870588235294118
227	0.920289855072464	0.115577889447236	0.780392156862745
228	0.751141552511415	0.308016877637131	0.929411764705882
229	0.669871794871795	0.344370860927152	0.592156862745098
230	0.59546925566343	0.49047619047619	0.823529411764706
231	0.59433962264151	0.244239631336405	0.850980392156863
232	0.732704402515723	0.239819004524887	0.866666666666667
233	0.673267326732673	0.427966101694915	0.925490196078431
234	0.641025641025641	0.267123287671233	0.572549019607843
235	0.899122807017544	0.171945701357466	0.866666666666667
236	0.719806763285024	0.405882352941176	0.666666666666667
237	0.731182795698925	0.306930693069307	0.792156862745098
238	0.765536723163842	0.359756097560976	0.643137254901961
239	0.575757575757576	0.268292682926829	0.482352941176471
240	0.627118644067797	0.424460431654676	0.545098039215686
241	0.707843137254902	0.412621359223301	0.807843137254902
242	0.728070175438596	0.209944751381215	0.709803921568627
243	0.689542483660131	0.245192307692308	0.815686274509804
244	0.654761904761905	0.518518518518518	0.741176470588235
245	0.882882882882883	0.377551020408163	0.384313725490196
246	0.762820512820513	0.248803827751196	0.819607843137255
247	0.708333333333333	0.152380952380952	0.823529411764706
248	0.697916666666667	0.0661157024793388	0.949019607843137
249	0.701923076923077	0.293785310734463	0.694117647058824
250	0	0.383928571428571	0.43921568627451
251	0.70995670995671	0.320833333333333	0.941176470588235
252	0.693415637860082	0.509433962264151	0.623529411764706
253	0.699074074074074	0.222222222222222	0.635294117647059
254	0.6	0.062111801242236	0.631372549019608
255	0.2	0.0735294117647058	0.533333333333333
256	0.751700680272109	0.439461883408072	0.874509803921569
257	0.631067961165049	0.502439024390244	0.803921568627451
258	0.758771929824561	0.176744186046512	0.843137254901961
259	0.740740740740741	0.178217821782178	0.792156862745098
260	0.787234042553191	0.313333333333333	0.588235294117647
261	0.725490196078431	0.481132075471698	0.415686274509804
262	0.854700854700855	0.30952380952381	0.494117647058824
263	0.631877022653722	0.962616822429907	0.83921568627451
264	0.641242937853107	0.313829787234043	0.737254901960784
265	0.736245954692557	0.8046875	0.501960784313725
266	0.747311827956989	0.281818181818182	0.862745098039216
267	0.152777777777778	0.117647058823529	0.8
268	0.600671140939597	0.709523809523809	0.823529411764706
269	0.629464285714286	0.506787330316742	0.866666666666667
270	0.711610486891386	0.408256880733945	0.854901960784314
271	0.811111111111111	0.193548387096774	0.607843137254902
272	0.768817204301075	0.26271186440678	0.462745098039216
273	0.684782608695652	0.243386243386243	0.741176470588235
274	0.75	0.242424242424242	0.776470588235294
275	0.571428571428571	0.031390134529148	0.874509803921569
276	0.704301075268817	0.226277372262774	0.537254901960784
277	0.692307692307692	0.0590909090909091	0.862745098039216
278	0.616071428571429	0.270531400966184	0.811764705882353
279	0.166666666666667	0.0324675324675324	0.603921568627451
280	0.702380952380952	0.0657276995305165	0.835294117647059
281	0.698924731182796	0.154228855721393	0.788235294117647
282	0.702380952380952	0.137254901960784	0.8
283	0.709302325581395	0.236263736263736	0.713725490196078
284	0.717054263565892	0.209756097560976	0.803921568627451
285	0.705357142857143	0.261682242990654	0.83921568627451
286	0.753333333333333	0.137362637362637	0.713725490196078
287	0.752380952380952	0.253623188405797	0.541176470588235
288	0.125	0.017094017094017	0.917647058823529
289	0.628205128205128	0.0619047619047618	0.823529411764706
290	0.166666666666667	0.0447154471544716	0.964705882352941
291	0.194444444444444	0.0260869565217392	0.901960784313726
292	0.208333333333333	0.0180180180180181	0.870588235294118
293	0.185185185185185	0.0407239819004525	0.866666666666667
294	0.25	0.00823045267489709	0.952941176470588
295	0.537037037037037	0.0364372469635627	0.968627450980392
296	0.725225225225225	0.225609756097561	0.643137254901961
297	0.712418300653595	0.237209302325581	0.843137254901961
298	0.704678362573099	0.343373493975904	0.650980392156863
299	0.704918032786885	0.289099526066351	0.827450980392157
300	0.709770114942529	0.263636363636364	0.862745098039216
301	0.717514124293785	0.262222222222222	0.882352941176471
302	0.602564102564103	0.0580357142857143	0.87843137254902
303	0.620370370370371	0.0909090909090909	0.776470588235294
304	0.670212765957447	0.218604651162791	0.843137254901961
305	0.810897435897436	0.213114754098361	0.956862745098039
306	0.821285140562249	0.448648648648649	0.725490196078431
307	0.166666666666667	0.0040485829959514	0.968627450980392
308	0.75	0.35	0.627450980392157
309	0.713888888888889	0.32967032967033	0.713725490196078
310	0.91025641025641	0.0607476635514019	0.83921568627451
311	0.886904761904762	0.220472440944882	0.498039215686275
312	0.738888888888889	0.206896551724138	0.568627450980392
313	0.655913978494624	0.164021164021164	0.741176470588235
314	0.692708333333333	0.246153846153846	0.509803921568627
315	0.744791666666667	0.146118721461187	0.858823529411765
316	0.685185185185185	0.0829493087557603	0.850980392156863
317	0.735507246376812	0.200873362445415	0.898039215686275
318	0.702666666666667	0.49800796812749	0.984313725490196
319	0.615530303030303	0.505747126436782	0.682352941176471
320	0.788194444444445	0.313725490196078	0.6
321	0.636054421768708	0.524064171122995	0.733333333333333
322	0.691056910569106	0.34453781512605	0.933333333333333
323	0.683823529411765	0.313364055299539	0.850980392156863
324	0.704954954954955	0.41340782122905	0.701960784313725
325	0.703125	0.349726775956284	0.717647058823529
326	0.671428571428571	0.286885245901639	0.956862745098039
327	0.73780487804878	0.403940886699507	0.796078431372549
328	0.780092592592593	0.507042253521127	0.556862745098039
329	0.772585669781931	0.587912087912088	0.713725490196078
330	0.166666666666667	0.123595505617977	0.698039215686274
331	0.674479166666667	0.316831683168317	0.792156862745098
332	0.698717948717949	0.417112299465241	0.733333333333333
333	0.704678362573099	0.425373134328358	0.525490196078431
334	0.733333333333333	0.376344086021505	0.729411764705882
335	0.724561403508772	0.539772727272727	0.690196078431373
336	0.708333333333333	0.27972027972028	0.56078431372549
337	0.696759259259259	0.395604395604396	0.713725490196078
338	0.683333333333333	0.678733031674208	0.866666666666667
339	0.072072072072072	0.204419889502762	0.709803921568627
340	0.744186046511628	0.204761904761905	0.823529411764706
341	0.696969696969697	0.0995475113122172	0.866666666666667
342	0.684027777777778	0.372093023255814	0.505882352941176
343	0.6256038647343	0.280487804878049	0.964705882352941
344	0.603603603603604	0.172093023255814	0.843137254901961
345	0.6875	0.0888888888888889	0.705882352941177
346	0.222222222222222	0.0149999999999999	0.784313725490196
347	0.783333333333333	0.48	0.490196078431373
348	0.794642857142857	0.35	0.627450980392157
349	0.811111111111111	0.14018691588785	0.419607843137255
350	0.873563218390805	0.273584905660377	0.415686274509804
351	0.678571428571428	0.0593220338983051	0.925490196078431
352	0.838888888888889	0.441176470588235	0.266666666666667
353	0.751984126984127	0.502994011976048	0.654901960784314
354	0.614130434782609	0.431924882629108	0.835294117647059
355	0.691131498470948	0.486607142857143	0.87843137254902
356	0.721311475409836	0.510460251046025	0.937254901960784
357	0.527777777777778	0.0807174887892376	0.874509803921569
358	0.776422764227642	0.315384615384615	0.509803921568627
359	0.775757575757576	0.333333333333333	0.647058823529412
360	0.829059829059829	0.229411764705882	0.666666666666667
361	0.712264150943396	0.535353535353535	0.776470588235294
362	0.592592592592593	0.172248803827751	0.819607843137255
363	0.583333333333333	0.119266055045872	0.854901960784314
364	0.580645161290323	0.138392857142857	0.87843137254902
365	0.696969696969697	0.319767441860465	0.674509803921569
366	0.801801801801802	0.840909090909091	0.517647058823529
367	0.233333333333333	0.0206611570247933	0.949019607843137
368	0.721393034825871	0.274590163934426	0.956862745098039
369	0.716666666666667	0.165289256198347	0.949019607843137
370	0.0303030303030302	0.122222222222222	0.705882352941177
371	0.712121212121212	0.431372549019608	0.6
372	0.738095238095238	0.304347826086957	0.72156862745098
373	0.824915824915825	0.507692307692308	0.764705882352941
374	0.688271604938272	0.504672897196262	0.83921568627451
375	0.759259259259259	0.0405405405405405	0.870588235294118
376	0.85	0.121951219512195	0.964705882352941
377	0.852941176470588	0.189944134078212	0.701960784313725
378	0.852713178294574	0.18695652173913	0.901960784313726
379	0.929292929292929	0.157142857142857	0.823529411764706
380	0.751543209876543	0.627906976744186	0.674509803921569
381	0.690031152647975	0.486363636363636	0.862745098039216
382	0.614814814814815	0.1931330472103	0.913725490196078
383	0.972222222222222	0.0517241379310344	0.909803921568627
384	0.597953216374269	0.46530612244898	0.96078431372549
385	0.633333333333333	0.206896551724138	0.568627450980392
386	0.719887955182073	0.55868544600939	0.835294117647059
387	0.861111111111111	0.128571428571429	0.549019607843137
388	0.652647975077882	0.457264957264957	0.917647058823529
389	0.658496732026144	0.603550295857988	0.662745098039216
390	0.160493827160494	0.129186602870813	0.819607843137255
391	0.756813417190776	0.868852459016393	0.717647058823529
392	0.724409448818898	0.717514124293785	0.694117647058824
393	0.759259259259259	0.625	0.282352941176471
394	0.659817351598173	0.3215859030837	0.890196078431372
395	0.128472222222222	0.268156424581006	0.701960784313725
396	0.641414141414141	0.370786516853933	0.698039215686274
397	0.670588235294118	0.354166666666667	0.941176470588235
398	0.598173515981735	0.386243386243386	0.741176470588235
399	0.833333333333333	0.18421052631579	0.447058823529412
400	0.70343137254902	0.56198347107438	0.474509803921569
401	0.838235294117647	0.207317073170732	0.643137254901961
402	0.773809523809524	0.571428571428571	0.576470588235294
403	0.766666666666667	0.615384615384615	0.509803921568627
404	0.806201550387597	0.217171717171717	0.776470588235294
405	0.0208333333333333	0.050314465408805	0.623529411764706
406	0.697619047619048	0.382513661202186	0.717647058823529
407	0.691983122362869	0.424731182795699	0.729411764705882
408	0.647435897435897	0.4	0.509803921568627
409	0.809523809523809	0.583333333333333	0.611764705882353
410	0.691256830601093	0.363095238095238	0.658823529411765
411	0.755952380952381	0.491228070175439	0.670588235294118
412	0.638888888888889	0.6	0.705882352941177
413	0.733766233766234	0.432584269662921	0.698039215686274
414	0.692460317460318	0.39622641509434	0.831372549019608
415	0.720125786163522	0.532663316582915	0.780392156862745
416	0.755376344086022	0.259414225941423	0.937254901960784
417	0.715277777777778	0.328767123287671	0.858823529411765
418	0.705882352941177	0.371584699453552	0.717647058823529
419	0.693548387096774	0.466165413533835	0.52156862745098
420	0.692488262910798	0.476510067114094	0.584313725490196
421	0.649237472766884	0.614457831325301	0.976470588235294
422	0.74822695035461	0.477157360406091	0.772549019607843
423	0.732142857142857	0.413793103448276	0.796078431372549
424	0.670833333333333	0.388349514563107	0.807843137254902
425	0.905982905982906	0.168831168831169	0.905882352941176
426	0.708333333333333	0.353591160220995	0.709803921568627
427	0.736363636363636	0.275	0.784313725490196
428	0.680952380952381	0.159090909090909	0.862745098039216
429	0.659722222222222	0.285714285714286	0.988235294117647
430	0.713675213675214	0.254901960784314	0.6
431	0.698198198198198	0.274074074074074	0.529411764705882
432	0.691542288557214	0.437908496732026	0.6
433	0.679487179487179	0.174496644295302	0.584313725490196
434	0.106280193236715	0.372972972972973	0.725490196078431
435	0.788888888888889	0.0892857142857143	0.658823529411765
436	0.783333333333333	0.058139534883721	0.674509803921569
437	0.722222222222222	0.170305676855895	0.898039215686275
438	0.773809523809524	0.0828402366863906	0.662745098039216
439	0.625570776255708	0.324444444444444	0.882352941176471
440	0.592592592592592	0.111111111111111	0.952941176470588
441	0.72	0.150602409638554	0.650980392156863
442	0.684126984126984	0.4375	0.941176470588235
443	0.715686274509804	0.221739130434783	0.901960784313726
444	0.676975945017182	0.457547169811321	0.831372549019608
445	0.624338624338624	0.342391304347826	0.72156862745098
446	0.748792270531401	0.32093023255814	0.843137254901961
447	0.748366013071895	0.56043956043956	0.356862745098039
448	0.732067510548523	0.626984126984127	0.494117647058824
449	0.86426116838488	0.610062893081761	0.623529411764706
450	0.852941176470588	0.0783410138248848	0.850980392156863
451	0.865384615384615	0.124401913875598	0.819607843137255
452	0.805084745762712	0.287804878048781	0.803921568627451
453	0.686046511627907	0.307142857142857	0.549019607843137
454	0.633680555555555	0.385542168674699	0.976470588235294
455	0.822222222222222	0.0697674418604651	0.843137254901961
456	0.847222222222222	0.163636363636364	0.862745098039216
457	0.823809523809524	0.152173913043478	0.901960784313726
458	0.848484848484849	0.0705128205128206	0.611764705882353
459	0.7018779342723	0.507142857142857	0.549019607843137
460	0.689189189189189	0.366336633663366	0.792156862745098
461	0.709090909090909	0.374149659863946	0.576470588235294
462	0.9375	0.0522875816993464	0.6
463	0.510416666666667	0.147465437788018	0.850980392156863
464	0.944444444444445	0.0146341463414635	0.803921568627451
465	0.818840579710145	0.2875	0.313725490196078
466	0.725	0.43010752688172	0.729411764705882
467	0.7	0.305555555555556	0.705882352941177
468	0.652263374485597	0.355263157894737	0.894117647058824
469	0.824074074074074	0.193548387096774	0.364705882352941
470	0.644688644688645	0.4375	0.815686274509804
471	0.655038759689922	0.181434599156118	0.929411764705882
472	0.833333333333333	0.179310344827586	0.568627450980392
473	0.603535353535353	0.331658291457286	0.780392156862745
474	0.608974358974359	0.337662337662338	0.905882352941176
475	0.647766323024055	0.461904761904762	0.823529411764706
476	0.731884057971015	0.702290076335878	0.513725490196078
477	0.782771535580524	0.517441860465116	0.674509803921569
478	0.634259259259259	0.363636363636364	0.388235294117647
479	0.684895833333333	0.435374149659864	0.576470588235294
480	0.672413793103448	0.391891891891892	0.580392156862745
481	0.643333333333333	0.393700787401575	0.498039215686275
482	0.613425925925926	0.302521008403361	0.933333333333333
483	0.648148148148148	0.135678391959799	0.780392156862745
484	0.66	0.110619469026549	0.886274509803922
485	0.736111111111111	0.132596685082873	0.709803921568627
486	0.748677248677249	0.255060728744939	0.968627450980392
487	0.666666666666667	0.34051724137931	0.909803921568627
488	0.725225225225225	0.15546218487395	0.933333333333333
489	0.72275641025641	0.584269662921348	0.698039215686274
490	0.69375	0.372093023255814	0.843137254901961
491	0.675324675324675	0.331896551724138	0.909803921568627
492	0.672916666666667	0.349344978165939	0.898039215686275
493	0.708333333333333	0.416666666666667	0.564705882352941
494	0.0499999999999999	0.0432900432900433	0.905882352941176
495	0.639107611548556	0.79874213836478	0.623529411764706
496	0.64207650273224	0.338888888888889	0.705882352941177
497	0.653439153439153	0.35593220338983	0.694117647058824
498	0.706185567010309	0.392712550607287	0.968627450980392
499	0.77124183006536	0.301775147928994	0.662745098039216
500	0.800653594771242	0.342281879194631	0.584313725490196
501	0.675595238095238	0.26046511627907	0.843137254901961
502	0.125	0.0248447204968943	0.631372549019608
503	0.7	0.140562248995984	0.976470588235294
504	0.6996336996337	0.52	0.686274509803922
505	0.702247191011236	0.470899470899471	0.741176470588235
506	0.786069651741294	0.917808219178082	0.572549019607843
507	0.768976897689769	0.570621468926554	0.694117647058824
508	0.733870967741935	0.305418719211823	0.796078431372549
509	0.773333333333333	0.306748466257669	0.63921568627451
510	0.660919540229885	0.150259067357513	0.756862745098039
511	0.711382113821138	0.292857142857143	0.549019607843137
512	0.685714285714286	0.23489932885906	0.584313725490196
513	0.676282051282051	0.221276595744681	0.92156862745098
514	0.782407407407407	0.565445026178011	0.749019607843137
515	0.0578231292517007	0.259259259259259	0.741176470588235
516	0.747126436781609	0.29	0.784313725490196
517	0.909090909090909	0.0916666666666667	0.941176470588235
518	0.861111111111111	0.151260504201681	0.933333333333333
519	0.735772357723577	0.193396226415094	0.831372549019608
520	0.811594202898551	0.181102362204724	0.498039215686275
521	0.672839506172839	0.380281690140845	0.835294117647059
522	0.919354838709677	0.281818181818182	0.431372549019608
523	0.983333333333333	0.21978021978022	0.356862745098039
524	0.714285714285714	0.35195530726257	0.701960784313725
525	0.75	0.79136690647482	0.545098039215686
526	0.666666666666667	0.104477611940298	0.788235294117647
527	0.741935483870968	0.125	0.972549019607843
528	0.814814814814815	0.113445378151261	0.933333333333333
529	0.722222222222222	0.162162162162162	0.725490196078431
530	0.739316239316239	0.680232558139535	0.674509803921569
531	0.684652278177458	0.72020725388601	0.756862745098039
532	0.677777777777778	0.352941176470588	0.666666666666667
533	0.738738738738739	0.14859437751004	0.976470588235294
534	0.833333333333333	0.0240963855421688	0.650980392156863
535	0.75	0.0571428571428572	0.96078431372549
536	0.640625	0.135593220338983	0.925490196078431
537	0.718905472636816	0.354497354497354	0.741176470588235
538	0.659722222222222	0.233009708737864	0.807843137254902
539	0.729390681003584	0.375	0.972549019607843
540	0.641203703703704	0.421052631578947	0.670588235294118
541	0.763636363636364	0.35031847133758	0.615686274509804
542	0.634920634920635	0.348547717842324	0.945098039215686
543	0.722222222222222	0.576271186440678	0.694117647058824
544	0.774074074074074	0.375	0.941176470588235
545	0.743445692883895	0.381974248927039	0.913725490196078
546	0.723577235772358	0.172995780590717	0.929411764705882
547	0.704119850187266	0.400900900900901	0.870588235294118
548	0.684027777777778	0.226415094339623	0.831372549019608
549	0.675213675213675	0.263513513513514	0.580392156862745
550	0.684210526315789	0.236024844720497	0.631372549019608
551	0.622222222222222	0.10948905109489	0.537254901960784
552	0.65	0.420560747663551	0.83921568627451
553	0.683760683760684	0.426229508196721	0.717647058823529
554	0.677595628415301	0.293269230769231	0.815686274509804
555	0.68018018018018	0.387434554973822	0.749019607843137
556	0.661971830985915	0.365979381443299	0.76078431372549
557	0.722222222222222	0.30188679245283	0.623529411764706
558	0.618518518518519	0.473684210526316	0.745098039215686
559	0.761904761904762	0.162790697674419	0.843137254901961
560	0.813008130081301	0.611940298507463	0.525490196078431
561	0.707692307692308	0.5	0.509803921568627
562	0.693415637860082	0.3375	0.941176470588235
563	0.708333333333333	0.25	0.815686274509804
564	0.756944444444445	0.32	0.882352941176471
565	0.751937984496124	0.382222222222222	0.882352941176471
566	0.68997668997669	0.586065573770492	0.956862745098039
567	0.673267326732673	0.551912568306011	0.717647058823529
568	0.726907630522088	0.494047619047619	0.658823529411765
569	0.683574879227053	0.425925925925926	0.635294117647059
570	0.702991452991453	0.5	0.611764705882353
571	0.753164556962025	0.427027027027027	0.725490196078431
572	0.716666666666667	0.307692307692308	0.509803921568627
573	0.606965174129353	0.271255060728745	0.968627450980392
574	0.726744186046512	0.728813559322034	0.462745098039216
575	0.711484593837535	0.695906432748538	0.670588235294118
576	0.752083333333333	0.444444444444444	0.705882352941177
577	0.878787878787879	0.0533980582524273	0.807843137254902
578	0.886178861788618	0.186363636363636	0.862745098039216
579	0.944444444444444	0.169014084507042	0.556862745098039
580	0.984848484848485	0.171875	0.250980392156863
581	0.00757575757575755	0.174603174603175	0.494117647058824
582	0.642424242424242	0.248868778280543	0.866666666666667
583	0.666666666666667	0.220720720720721	0.870588235294118
584	0.743478260869565	0.625	0.72156862745098
585	0.760416666666667	0.680851063829787	0.552941176470588
586	0.703703703703704	0.181451612903226	0.972549019607843
587	0.416666666666667	0.0257510729613734	0.913725490196078
588	0.30952380952381	0.0284552845528455	0.964705882352941
589	0.694444444444445	0.296296296296296	0.317647058823529
590	0	0.144144144144144	0.435294117647059
591	0.712280701754386	0.608974358974359	0.611764705882353
592	0.641843971631206	0.219626168224299	0.83921568627451
593	0.625786163522013	0.517073170731707	0.803921568627451
594	0.65650406504065	0.611940298507463	0.525490196078431
595	0.624521072796935	0.635036496350365	0.537254901960784
596	0.642857142857143	0.606666666666667	0.588235294117647
597	0.580645161290323	0.13963963963964	0.870588235294118
598	0.609195402298851	0.116465863453815	0.976470588235294
599	0.689873417721519	0.362385321100917	0.854901960784314
600	0.758169934640523	0.232876712328767	0.858823529411765
601	0.710727969348659	0.367088607594937	0.929411764705882
602	0.687214611872146	0.496598639455782	0.576470588235294
603	0.699275362318841	0.38655462184874	0.466666666666667
604	0.655092592592593	0.473684210526316	0.596078431372549
605	0.60559796437659	0.52191235059761	0.984313725490196
606	0.647916666666667	0.338983050847458	0.925490196078431
607	0.1	0.0230414746543778	0.850980392156863
608	0.152777777777778	0.0582524271844661	0.807843137254902
609	0.635658914728682	0.187772925764192	0.898039215686275
610	0.56547619047619	0.133971291866029	0.819607843137255
611	0.664179104477612	0.307339449541284	0.854901960784314
612	0.964285714285714	0.111111111111111	0.494117647058824
613	0.591954022988506	0.152631578947368	0.745098039215686
614	0.596774193548387	0.153465346534653	0.792156862745098
615	0.217948717948718	0.0616113744075829	0.827450980392157
616	0.714015151515151	0.352	0.980392156862745
617	0.611111111111111	0.404494382022472	0.698039215686274
618	0.627450980392157	0.316770186335404	0.631372549019608
619	0.561488673139159	0.530927835051546	0.76078431372549
620	0.685393258426966	0.392070484581498	0.890196078431372
621	0.663793103448276	0.294416243654822	0.772549019607843
622	0.624113475177305	0.187250996015936	0.984313725490196
623	0.65625	0.33195020746888	0.945098039215686
624	0.704761904761905	0.159817351598173	0.858823529411765
625	0.907407407407407	0.1	0.705882352941177
626	0	0	0.823529411764706
627	0.746666666666667	0.147058823529412	0.666666666666667
628	0.708920187793427	0.396648044692737	0.701960784313725
629	0.759562841530055	0.442028985507246	0.541176470588235
630	0.729885057471264	0.131221719457014	0.866666666666667
631	0.641025641025641	0.14054054054054	0.725490196078431
632	0.0416666666666667	0.914285714285714	0.411764705882353
633	0.719178082191781	0.459119496855346	0.623529411764706
634	0.664705882352941	0.442708333333333	0.752941176470588
635	0.91025641025641	0.102362204724409	0.498039215686275
636	0.676767676767677	0.328358208955224	0.788235294117647
637	0.738383838383838	0.850515463917526	0.76078431372549
638	0.725694444444445	0.50261780104712	0.749019607843137
639	0.722666666666667	0.698324022346369	0.701960784313725
640	0.690476190476191	0.247787610619469	0.886274509803922
641	0.111111111111111	0.162162162162162	0.725490196078431
642	0.702020202020202	0.186440677966102	0.694117647058824
643	0.628571428571429	0.29535864978903	0.929411764705882
644	0.62962962962963	0.382978723404255	0.737254901960784
645	0.686666666666667	0.154320987654321	0.635294117647059
646	0.738095238095238	0.37378640776699	0.807843137254902
647	0.672222222222222	0.304568527918782	0.772549019607843
648	0.9	0.176211453744493	0.890196078431372
649	0.723684210526316	0.404255319148936	0.737254901960784
650	0.660642570281124	0.362445414847162	0.898039215686275
651	0.76605504587156	0.778571428571429	0.549019607843137
652	0.249999999999999	0.00790513833992103	0.992156862745098
653	0.166666666666667	0.00399999999999999	0.980392156862745
654	0.897058823529412	0.503703703703704	0.529411764705882
655	0.719298245614035	0.0879629629629629	0.847058823529412
656	0.849206349206349	0.137254901960784	0.6
657	0.664285714285714	0.366492146596859	0.749019607843137
658	0.105555555555556	0.133928571428571	0.87843137254902
659	0.777777777777778	0.0165745856353592	0.709803921568627
660	0.792682926829268	0.172995780590717	0.929411764705882
661	0.78125	0.073394495412844	0.854901960784314
662	0.212121212121212	0.112820512820513	0.764705882352941
663	0.636574074074074	0.439024390243902	0.643137254901961
664	0.728395061728395	0.260869565217391	0.811764705882353
665	0.0902777777777778	0.137142857142857	0.686274509803922
666	0.683823529411765	0.450331125827815	0.592156862745098
667	0.683127572016461	0.341772151898734	0.929411764705882
668	0.686046511627907	0.419512195121951	0.803921568627451
669	0.71969696969697	0.25	0.690196078431373
670	0.154228855721393	0.8375	0.627450980392157
671	0.984126984126984	0.0886075949367089	0.929411764705882
672	0.796296296296296	0.135	0.784313725490196
673	0.264367816091954	0.122881355932203	0.925490196078431
674	0.731770833333333	0.335078534031414	0.749019607843137
675	0.753968253968254	0.428571428571429	0.576470588235294
676	0.807017543859649	0.162393162393162	0.458823529411765
677	0.243055555555555	0.115384615384615	0.815686274509804
678	0.63671875	0.514056224899598	0.976470588235294
679	0.636363636363636	0.108374384236453	0.796078431372549
680	0.0797101449275361	0.172932330827068	0.52156862745098
681	0.678571428571428	0.2625	0.627450980392157
682	0.895833333333333	0.05	0.627450980392157
683	0.833333333333333	0.1	0.509803921568627
684	0.784722222222222	0.158940397350993	0.592156862745098
685	0.115384615384615	0.0726256983240223	0.701960784313725
686	0.0185185185185185	0.0414746543778802	0.850980392156863
687	0.76706827309237	0.538961038961039	0.603921568627451
688	0.806451612903226	0.410596026490066	0.592156862745098
689	0.712643678160919	0.48876404494382	0.698039215686274
690	0.713725490196078	0.472222222222222	0.705882352941177
691	0.699233716475096	0.564935064935065	0.603921568627451
692	0.740112994350282	0.472	0.490196078431373
693	0.705357142857143	0.270531400966184	0.811764705882353
694	0.697278911564626	0.246231155778894	0.780392156862745
695	0.230769230769231	0.0687830687830688	0.741176470588235
696	0.166666666666667	0.0802469135802468	0.635294117647059
697	0.25	0.0217391304347825	0.72156862745098
698	0.25	0.0314136125654451	0.749019607843137
699	0.636904761904762	0.239316239316239	0.917647058823529
700	0.666666666666667	0.00588235294117645	0.666666666666667
701	0.583333333333334	0.042016806722689	0.933333333333333
702	0.717391304347826	0.196581196581196	0.458823529411765
703	0.801587301587302	0.84	0.0980392156862745
704	0.0462962962962964	0.0825688073394495	0.854901960784314
705	0.972222222222222	0.09	0.784313725490196
706	0.102564102564103	0.107883817427386	0.945098039215686
707	0.992063492063492	0.0963302752293577	0.854901960784314
708	0.73728813559322	0.322404371584699	0.717647058823529
709	0.027777777777778	0.0628272251308901	0.749019607843137
710	0.71025641025641	0.414012738853503	0.615686274509804
711	0.930232558139535	0.259036144578313	0.650980392156863
712	0.746031746031746	0.45985401459854	0.537254901960784
713	0.792307692307692	0.457746478873239	0.556862745098039
714	0.888888888888889	0.182242990654206	0.83921568627451
715	0.76797385620915	0.331168831168831	0.603921568627451
716	0.775757575757576	0.371621621621622	0.580392156862745
717	0.93859649122807	0.283582089552239	0.525490196078431
718	0.870967741935484	0.26271186440678	0.462745098039216
719	0.766666666666667	0.31496062992126	0.498039215686275
720	0.5625	0.0432432432432432	0.725490196078431
721	0.688405797101449	0.187755102040816	0.96078431372549
722	0.643874643874644	0.554502369668246	0.827450980392157
723	0.645669291338583	0.579908675799087	0.858823529411765
724	0.655072463768116	0.751633986928105	0.6
725	0.805555555555556	0.024896265560166	0.945098039215686
726	0.712	0.553097345132743	0.886274509803922
727	0.833333333333333	0.181818181818182	0.647058823529412
728	0.685714285714286	0.231788079470199	0.592156862745098
729	0.690058479532164	0.268867924528302	0.831372549019608
730	0.772321428571428	0.713375796178344	0.615686274509804
731	0.75219298245614	0.76	0.784313725490196
732	0.761904761904762	0.105527638190955	0.780392156862745
733	0.183333333333333	0.152284263959391	0.772549019607843
734	0.605177993527508	0.420408163265306	0.96078431372549
735	0.63013698630137	0.354368932038835	0.807843137254902
736	0.6015625	0.492307692307692	0.509803921568627
737	0.731746031746032	0.695364238410596	0.592156862745098
738	0.666666666666667	0.0179640718562874	0.654901960784314
739	0.623655913978495	0.254098360655738	0.956862745098039
740	0.605263157894737	0.267605633802817	0.835294117647059
741	0.677902621722846	0.363265306122449	0.96078431372549
742	0.696296296296296	0.371900826446281	0.949019607843137
743	0.674897119341564	0.373271889400922	0.850980392156863
744	0.545454545454545	0.0763888888888888	0.564705882352941
745	0.0481481481481481	0.198237885462555	0.890196078431372
746	0.70125786163522	0.355704697986577	0.584313725490196
747	0.979166666666667	0.296296296296296	0.423529411764706
748	0.866666666666667	0.145631067961165	0.807843137254902
749	0.692708333333333	0.421052631578947	0.298039215686275
750	0.69047619047619	0.375	0.219607843137255
751	0.657894736842105	0.358490566037736	0.415686274509804
752	0.630081300813008	0.436170212765957	0.368627450980392
753	0.944444444444445	0.13953488372093	0.505882352941176
754	0.971014492753623	0.223300970873786	0.403921568627451
755	0.922222222222222	0.32967032967033	0.356862745098039
756	0.655701754385965	0.455089820359281	0.654901960784314
757	0.118421052631579	0.226190476190476	0.658823529411765
758	0.820512820512821	0.195979899497487	0.780392156862745
759	0.6875	0.177777777777778	0.882352941176471
760	0.690104166666667	0.328205128205128	0.764705882352941
761	0.96031746031746	0.135483870967742	0.607843137254902
762	0.732558139534884	0.187772925764192	0.898039215686275
763	0.720588235294118	0.157407407407407	0.847058823529412
764	0.201754385964912	0.085201793721973	0.874509803921569
765	0.759615384615385	0.52	0.784313725490196
766	0.0555555555555555	0.204968944099379	0.631372549019608
767	0.779761904761905	0.368421052631579	0.596078431372549
768	0.737037037037037	0.473684210526316	0.372549019607843
769	0.774193548387097	0.531428571428571	0.686274509803922
770	0.972222222222222	0.486486486486487	0.580392156862745
771	0.946859903381642	0.475862068965517	0.568627450980392
772	0.715686274509804	0.153846153846154	0.866666666666667
773	0.746031746031746	0.204878048780488	0.803921568627451
774	0.658333333333333	0.0904977375565611	0.866666666666667
775	0.857142857142857	0.105	0.784313725490196
776	0.743589743589744	0.12807881773399	0.796078431372549
777	0.790123456790123	0.310344827586207	0.682352941176471
778	0.0625	0.117073170731707	0.803921568627451
779	0.5	0.277056277056277	0.905882352941176
780	0.785714285714286	0.231404958677686	0.949019607843137
781	0.768518518518518	0.306818181818182	0.690196078431373
782	0.871527777777778	0.2152466367713	0.874509803921569
783	0.125	0.135021097046413	0.929411764705882
784	0.0925925925925926	0.0756302521008403	0.933333333333333
785	0	0.00393700787401573	0.996078431372549
786	0.744949494949495	0.485294117647059	0.533333333333333
787	0.833333333333333	0.275449101796407	0.654901960784314
788	0.814285714285714	0.3125	0.43921568627451
789	0.678240740740741	0.439024390243902	0.643137254901961
790	0.760162601626016	0.186363636363636	0.862745098039216
791	0.716216216216216	0.204419889502762	0.709803921568627
792	0.727011494252873	0.720496894409938	0.631372549019608
793	0.673076923076923	0.438202247191011	0.698039215686274
794	0.753333333333333	0.510204081632653	0.384313725490196
795	0.758928571428572	0.4	0.549019607843137
796	0.764102564102564	0.471014492753623	0.541176470588235
797	0.757575757575757	0.146666666666667	0.882352941176471
798	0.850877192982456	0.109195402298851	0.682352941176471
799	0.76246719160105	0.542735042735043	0.917647058823529
800	0.58974358974359	0.0687830687830688	0.741176470588235
801	0.730593607305936	0.313304721030043	0.913725490196078
802	0.641025641025641	0.278969957081545	0.913725490196078
803	0.490196078431373	0.0677290836653386	0.984313725490196
804	0.704545454545455	0.252873563218391	0.682352941176471
805	0.953703703703704	0.094240837696335	0.749019607843137
806	0.799019607843137	0.284518828451883	0.937254901960784
807	0.598148148148148	0.463917525773196	0.76078431372549
808	0.706572769953052	0.307359307359307	0.905882352941176
809	0.584967320261438	0.202380952380952	0.988235294117647
810	0.723577235772358	0.337448559670782	0.952941176470588
811	0.645833333333333	0.0792079207920792	0.792156862745098
812	0.85	0.340909090909091	0.690196078431373
813	0.729390681003584	0.46039603960396	0.792156862745098
814	0.696236559139785	0.430555555555556	0.564705882352941
815	0.608465608465608	0.293023255813953	0.843137254901961
816	0.620614035087719	0.376237623762376	0.792156862745098
817	0.708333333333333	0.497695852534562	0.850980392156863
818	0.10958904109589	0.352657004830918	0.811764705882353
819	0.775438596491228	0.395833333333333	0.941176470588235
820	0.731707317073171	0.427083333333333	0.376470588235294
821	0.7125	0.289855072463768	0.541176470588235
822	0.749400479616307	0.612334801762115	0.890196078431372
823	0.652610441767068	0.51875	0.627450980392157
824	0.677672955974843	0.646341463414634	0.643137254901961
825	0.670634920634921	0.549019607843137	0.6
826	0.683574879227053	0.669902912621359	0.403921568627451
827	0.816326530612245	0.243781094527363	0.788235294117647
828	0.646153846153846	0.271966527196653	0.937254901960784
829	0.627906976744186	0.194570135746606	0.866666666666667
830	0.784722222222222	0.113207547169811	0.831372549019608
831	0.703703703703704	0.0454545454545454	0.776470588235294
832	0.657407407407407	0.116883116883117	0.603921568627451
833	0.703856749311295	0.576190476190476	0.823529411764706
834	0.689473684210526	0.454545454545454	0.819607843137255
835	0.639784946236559	0.132478632478633	0.917647058823529
836	0.709302325581395	0.19634703196347	0.858823529411765
837	0.75	0.239234449760766	0.819607843137255
838	0.758620689655172	0.152631578947368	0.745098039215686
839	0.790960451977401	0.299492385786802	0.772549019607843
840	0.684210526315789	0.261467889908257	0.854901960784314
841	0.755072463768116	0.714285714285714	0.631372549019608
842	0.690860215053763	0.317948717948718	0.764705882352941
843	0.712121212121212	0.34375	0.627450980392157
844	0.840909090909091	0.139240506329114	0.619607843137255
845	0.893939393939394	0.130952380952381	0.658823529411765
846	0.6	0.459459459459459	0.725490196078431
847	0.691860465116279	0.405660377358491	0.831372549019608
848	0.744444444444444	0.357142857142857	0.823529411764706
849	0.709366391184573	0.517094017094017	0.917647058823529
850	0.771084337349398	0.384259259259259	0.847058823529412
851	0.630081300813008	0.208121827411167	0.772549019607843
852	0.701388888888889	0.20253164556962	0.929411764705882
853	0.68859649122807	0.157676348547718	0.945098039215686
854	0.693693693693694	0.162280701754386	0.894117647058824
855	0.111111111111111	0.152542372881356	0.925490196078431
856	0.956410256410256	0.373563218390805	0.682352941176471
857	0.474358974358974	0.0519999999999999	0.980392156862745
858	0.666666666666667	0.207650273224044	0.717647058823529
859	0.745614035087719	0.678571428571429	0.219607843137255
860	0.695121951219512	0.198067632850242	0.811764705882353
861	0.745179063360882	0.73780487804878	0.643137254901961
862	0.740196078431372	0.204819277108434	0.650980392156863
863	0.688888888888889	0.478723404255319	0.368627450980392
864	0.734939759036145	0.37219730941704	0.874509803921569
865	0.710691823899371	0.21031746031746	0.988235294117647
866	0.722222222222222	0.283783783783784	0.870588235294118
867	0.686567164179105	0.347150259067357	0.756862745098039
868	0.683060109289617	0.333333333333333	0.717647058823529
869	0.842592592592593	0.157894736842105	0.447058823529412
870	0.789473684210526	0.11377245508982	0.654901960784314
871	0.743137254901961	0.438144329896907	0.76078431372549
872	0.738425925925926	0.439024390243902	0.643137254901961
873	0.706018518518518	0.39344262295082	0.717647058823529
874	0.701923076923077	0.214876033057851	0.949019607843137
875	0.583333333333333	0.0782122905027932	0.701960784313725
876	0.65359477124183	0.289772727272727	0.690196078431373
877	0.583333333333333	0.0161943319838057	0.968627450980392
878	0.686084142394822	0.420408163265306	0.96078431372549
879	0.758503401360544	0.21875	0.87843137254902
880	0.514285714285714	0.21875	0.627450980392157
881	0.748148148148148	0.197368421052632	0.894117647058824
882	0.820175438596491	0.201058201058201	0.741176470588235
883	0.120833333333333	0.336134453781513	0.466666666666667
884	0.777777777777778	0.251396648044693	0.701960784313725
885	0.6	0.111111111111111	0.882352941176471
886	0.488095238095238	0.0573770491803279	0.956862745098039
887	0.676666666666667	0.232558139534884	0.843137254901961
888	0.651515151515151	0.416216216216216	0.725490196078431
889	0.208333333333333	0.0833333333333333	0.941176470588235
890	0.833333333333333	0.137254901960784	0.4
891	0.698275862068966	0.263636363636364	0.862745098039216
892	0.598765432098765	0.515923566878981	0.615686274509804
893	0.433333333333333	0.0235849056603774	0.831372549019608
894	0.689054726368159	0.293859649122807	0.894117647058824
895	0.702898550724638	0.176923076923077	0.509803921568627
896	0.689964157706093	0.378048780487805	0.964705882352941
897	0.629432624113475	0.44131455399061	0.835294117647059
898	0.25	0.00990099009900987	0.792156862745098
899	0	0	0.482352941176471
900	0.541666666666666	0.0187793427230048	0.835294117647059
901	0.277777777777778	0.0144927536231884	0.811764705882353
902	0.185185185185185	0.0529411764705882	0.666666666666667
903	0.618217054263566	0.411483253588517	0.819607843137255
904	0.624413145539906	0.35678391959799	0.780392156862745
905	0.636904761904762	0.265402843601896	0.827450980392157
906	0.627062706270627	0.441048034934498	0.898039215686275
907	0.652777777777778	0.431654676258993	0.545098039215686
908	0.774358974358974	0.32994923857868	0.772549019607843
909	0.743169398907104	0.243027888446215	0.984313725490196
910	0.747126436781609	0.281553398058252	0.807843137254902
911	0.777777777777778	0.219101123595506	0.698039215686274
912	0.717171717171717	0.129411764705882	1
913	0.672316384180791	0.5	0.925490196078431
914	0.703703703703704	0.1125	0.627450980392157
915	0.91025641025641	0.18978102189781	0.537254901960784
916	0.628571428571429	0.17156862745098	0.8
917	0.657894736842105	0.0945273631840795	0.788235294117647
918	0.873333333333333	0.170068027210884	0.576470588235294
919	0.484848484848485	0.0628571428571428	0.686274509803922
920	0.735294117647059	0.192090395480226	0.694117647058824
921	0.666666666666667	0.176470588235294	0.733333333333333
922	0.641414141414142	0.14410480349345	0.898039215686275
923	0.598958333333333	0.136170212765957	0.92156862745098
924	0.696078431372549	0.147826086956522	0.450980392156863
925	0.625	0.673913043478261	0.72156862745098
926	0.591954022988506	0.448453608247423	0.76078431372549
927	0.0745098039215686	0.44973544973545	0.741176470588235
928	0.649425287356322	0.133640552995392	0.850980392156863
929	0.69047619047619	0.165354330708661	0.498039215686275
930	0.663120567375887	0.274853801169591	0.670588235294118
931	0.684615384615385	0.296803652968037	0.858823529411765
932	0.711442786069652	0.360215053763441	0.729411764705882
933	0.80503144654088	0.344155844155844	0.603921568627451
934	0.601190476190476	0.421052631578947	0.52156862745098
935	0.593632958801498	0.360323886639676	0.968627450980392
936	0.735772357723577	0.532467532467532	0.301960784313725
937	0.867816091954023	0.216417910447761	0.525490196078431
938	0.651515151515151	0.905882352941176	0.333333333333333
939	0.657575757575758	0.509259259259259	0.847058823529412
940	0.620175438596491	0.974358974358974	0.764705882352941
941	0.714776632302406	0.507853403141361	0.749019607843137
942	0.71448087431694	0.512605042016807	0.933333333333333
943	0.648936170212766	0.288343558282209	0.63921568627451
944	0.824074074074074	0.138461538461538	0.509803921568627
945	0.0512820512820513	0.26530612244898	0.768627450980392
946	0.85752688172043	0.385093167701863	0.631372549019608
947	0.661904761904762	0.162037037037037	0.847058823529412
948	0.69047619047619	0.366666666666667	0.823529411764706
949	0.675	0.491803278688525	0.956862745098039
950	0.717391304347826	0.322429906542056	0.83921568627451
951	0.74468085106383	0.279761904761905	0.658823529411765
952	0.850210970464135	0.359090909090909	0.862745098039216
953	0.64	0.225225225225225	0.435294117647059
954	0.981481481481482	0.0666666666666666	0.529411764705882
955	0.86318407960199	0.317535545023697	0.827450980392157
956	0.780952380952381	0.201149425287356	0.682352941176471
957	0.630952380952381	0.344827586206896	0.796078431372549
958	0.739583333333333	0.481203007518797	0.52156862745098
959	0.702380952380952	0.336538461538462	0.815686274509804
960	0.481481481481482	0.072	0.980392156862745
961	0.662962962962963	0.189873417721519	0.929411764705882
962	0.657894736842105	0.187192118226601	0.796078431372549
963	0.652777777777778	0.166666666666667	0.847058823529412
964	0.740990990990991	0.371859296482412	0.780392156862745
965	0.806763285024155	0.383333333333333	0.705882352941177
966	0.705882352941177	0.231292517006803	0.576470588235294
967	0.760536398467433	0.533742331288343	0.63921568627451
968	0.714521452145215	0.548913043478261	0.72156862745098
969	0.735202492211838	0.521951219512195	0.803921568627451
970	0.722222222222222	0.235955056179775	0.698039215686274
971	0.709219858156028	0.216589861751152	0.850980392156863
972	0.791666666666667	0.182741116751269	0.772549019607843
973	0.696666666666667	0.213675213675214	0.917647058823529
974	0.645299145299145	0.334763948497854	0.913725490196078
975	0.7	0.0568181818181818	0.690196078431373
976	0.631944444444444	0.111111111111111	0.847058823529412
977	0.602564102564103	0.0515873015873016	0.988235294117647
978	0.692307692307692	0.0634146341463415	0.803921568627451
979	0.846491228070175	0.188118811881188	0.792156862745098
980	0.794326241134752	0.233830845771144	0.788235294117647
981	0.686507936507937	0.183406113537118	0.898039215686275
982	0.444444444444444	0.0487804878048781	0.964705882352941
983	0.650326797385621	0.208163265306123	0.96078431372549
984	0.630081300813008	0.191588785046729	0.83921568627451
985	0.666666666666667	0.55421686746988	0.325490196078431
986	0.845454545454545	0.280612244897959	0.768627450980392
987	0.0245098039215685	0.184782608695652	0.72156862745098
988	0.68018018018018	0.197860962566845	0.733333333333333
989	0.732704402515723	0.278947368421053	0.745098039215686
990	0.680392156862745	0.416666666666667	0.8
991	0.6	0.0263157894736843	0.745098039215686
992	0.626016260162602	0.656	0.980392156862745
993	0.594202898550725	0.0954356846473029	0.945098039215686
994	0.702651515151515	0.407407407407407	0.847058823529412
995	0.704710144927536	0.433962264150943	0.831372549019608
996	0.697777777777778	0.340909090909091	0.862745098039216
997	0.701646090534979	0.692307692307692	0.458823529411765
998	0.683333333333334	0.101010101010101	0.388235294117647
999	0.716666666666667	0.382775119617225	0.819607843137255
1000	0.686666666666667	0.138888888888889	0.705882352941177
1001	0.602564102564103	0.206349206349206	0.988235294117647
1002	0.619496855345912	0.219917012448133	0.945098039215686
1003	0.643939393939394	0.546583850931677	0.631372549019608
1004	0.673913043478261	0.605263157894737	0.596078431372549
1005	0.668539325842697	0.41588785046729	0.83921568627451
1006	0.749122807017544	0.475	0.784313725490196
1007	0.720486111111111	0.419213973799127	0.898039215686275
1008	0.654320987654321	0.24	0.882352941176471
1009	0.664502164502164	0.455621301775148	0.662745098039216
1010	0.646892655367232	0.269406392694064	0.858823529411765
1011	0.704166666666667	0.457142857142857	0.686274509803922
1012	0.716397849462366	0.506122448979592	0.96078431372549
1013	0.673684210526316	0.418502202643172	0.890196078431372
1014	0.691860465116279	0.358333333333333	0.941176470588235
1015	0.724842767295597	0.535353535353535	0.776470588235294
1016	0.677350427350427	0.386138613861386	0.792156862745098
1017	0.604395604395604	0.390557939914163	0.913725490196078
1018	0.619791666666667	0.279475982532751	0.898039215686275
1019	0.811320754716981	0.557894736842105	0.372549019607843
1020	0.882352941176471	0.236111111111111	0.564705882352941
1021	0.73	0.24390243902439	0.803921568627451
1022	0.608527131782946	0.349593495934959	0.964705882352941
1023	0.639269406392694	0.623931623931624	0.917647058823529
1024	0.707792207792208	0.396907216494845	0.76078431372549
1025	0.56547619047619	0.123893805309734	0.886274509803922
1026	0.745762711864407	0.359756097560976	0.643137254901961
1027	0.788659793814433	0.388	0.980392156862745
1028	0.132768361581921	0.261061946902655	0.886274509803922
1029	0.688679245283019	0.301136363636364	0.690196078431373
1030	0.793650793650794	0.319796954314721	0.772549019607843
1031	0.833333333333333	0.194444444444444	0.282352941176471
1032	0.64957264957265	0.318367346938776	0.96078431372549
1033	0.688679245283019	0.458874458874459	0.905882352941176
1034	0.632132132132132	0.5260663507109	0.827450980392157
1035	0.611650485436893	0.408730158730159	0.988235294117647
1036	0.625661375661376	0.646153846153846	0.764705882352941
1037	0.690690690690691	0.486842105263158	0.894117647058824
1038	0.643939393939394	0.411214953271028	0.83921568627451
1039	0.696581196581197	0.185714285714286	0.823529411764706
1040	0.722222222222222	0.566523605150214	0.913725490196078
1041	0.746031746031746	0.192660550458716	0.427450980392157
1042	0.731292517006803	0.401639344262295	0.47843137254902
1043	0.693262411347518	0.576687116564417	0.63921568627451
1044	0.603448275862069	0.365546218487395	0.933333333333333
1045	0.53125	0.0669456066945607	0.937254901960784
1046	0.5	0.0688073394495413	0.854901960784314
1047	0.166666666666667	0.00510204081632666	0.768627450980392
1048	0.856540084388186	0.413612565445026	0.749019607843137
1049	0.835585585585586	0.471337579617834	0.615686274509804
1050	0.69672131147541	0.331521739130435	0.72156862745098
1051	0.707317073170732	0.359649122807018	0.894117647058824
1052	0.600660066006601	0.452914798206278	0.874509803921569
1053	0.592592592592592	0.118942731277533	0.890196078431372
1054	0.596153846153846	0.115044247787611	0.886274509803922
1055	0.511904761904762	0.0551181102362205	0.996078431372549
1056	0.705128205128205	0.201550387596899	0.505882352941176
1057	0.798245614035088	0.112426035502959	0.662745098039216
1058	0.75	0.246153846153846	0.764705882352941
1059	0.67948717948718	0.156	0.980392156862745
1060	0.725806451612903	0.244094488188976	0.498039215686275
1061	0.851851851851852	0.140625	0.752941176470588
1062	0.626602564102564	0.419354838709677	0.972549019607843
1063	0.657622739018088	0.708791208791209	0.713725490196078
1064	0.724358974358974	0.252427184466019	0.807843137254902
1065	0.789473684210526	0.236024844720497	0.631372549019608
1066	0.71	0.666666666666667	0.294117647058824
1067	0.75	0.459016393442623	0.47843137254902
1068	0.708333333333333	0.591836734693878	0.768627450980392
1069	0.71025641025641	0.628019323671497	0.811764705882353
1070	0.662280701754386	0.402116402116402	0.741176470588235
1071	0.749343832020997	0.647959183673469	0.768627450980392
1072	0.766304347826087	0.425925925925926	0.847058823529412
1073	0.77891156462585	0.214912280701754	0.894117647058824
1074	0.700305810397554	0.519047619047619	0.823529411764706
1075	0.711240310077519	0.390909090909091	0.862745098039216
1076	0.781609195402299	0.46031746031746	0.741176470588235
1077	0.575	0.348837209302326	0.674509803921569
1078	0.736363636363636	0.335365853658537	0.643137254901961
1079	0.666666666666667	0.0606060606060607	0.776470588235294
1080	0.842465753424658	0.386243386243386	0.741176470588235
1081	0.76984126984127	0.095890410958904	0.858823529411765
1082	0.679166666666667	0.32520325203252	0.964705882352941
1083	0.706467661691542	0.286324786324786	0.917647058823529
1084	0.5125	0.15748031496063	0.996078431372549
1085	0.542181069958848	0.658536585365854	0.964705882352941
1086	0.86231884057971	0.48936170212766	0.737254901960784
1087	0.882352941176471	0.343434343434343	0.776470588235294
1088	0.855805243445693	0.369294605809129	0.945098039215686
1089	0.782312925170068	0.21875	0.87843137254902
1090	0.12962962962963	0.0412844036697248	0.854901960784314
1091	0.756756756756757	0.23125	0.627450980392157
1092	0.693415637860082	0.361607142857143	0.87843137254902
1093	0.740740740740741	0.291666666666667	0.847058823529412
1094	0.733333333333333	0.338164251207729	0.811764705882353
1095	0.856666666666667	0.597609561752988	0.984313725490196
1096	0.673423423423423	0.451219512195122	0.643137254901961
1097	0.674358974358974	0.550847457627119	0.462745098039216
1098	0.166666666666667	0.0121951219512196	0.964705882352941
1099	0.941666666666667	0.244897959183674	0.96078431372549
1100	0.793103448275862	0.394557823129252	0.576470588235294
1101	0.74	0.132275132275132	0.741176470588235
1102	0.756944444444445	0.130434782608696	0.72156862745098
1103	0.803030303030303	0.676923076923077	0.509803921568627
1104	0.713725490196078	0.345528455284553	0.964705882352941
1105	0.755555555555556	0.343511450381679	0.513725490196078
1106	0.693415637860082	0.341772151898734	0.929411764705882
1107	0.680392156862745	0.379464285714286	0.87843137254902
1108	0.847222222222222	0.0641711229946523	0.733333333333333
1109	0.803571428571429	0.149732620320856	0.733333333333333
1110	0.626811594202899	0.224390243902439	0.803921568627451
1111	0.663978494623656	0.33879781420765	0.717647058823529
1112	0.706349206349206	0.385321100917431	0.854901960784314
1113	0.679127725856698	0.563157894736842	0.745098039215686
1114	0.827956989247312	0.145539906103286	0.835294117647059
1115	0.740437158469945	0.287735849056604	0.831372549019608
1116	0.166666666666667	0.00396825396825407	0.988235294117647
1117	0.70048309178744	0.31651376146789	0.854901960784314
1118	0.707142857142857	0.300429184549356	0.913725490196078
1119	0.72316384180791	0.341040462427746	0.67843137254902
1120	0.186507936507937	0.238636363636364	0.690196078431373
1121	0.719806763285024	0.38121546961326	0.709803921568627
1122	0.699346405228758	0.241706161137441	0.827450980392157
1123	0.690705128205128	0.490566037735849	0.831372549019608
1124	0.680272108843537	0.460093896713615	0.835294117647059
1125	0.709219858156028	0.281437125748503	0.654901960784314
1126	0.684027777777778	0.468292682926829	0.803921568627451
1127	0.590909090909091	0.508403361344538	0.933333333333333
1128	0.625968992248062	0.450261780104712	0.749019607843137
1129	0.763157894736842	0.342342342342342	0.870588235294118
1130	0.806878306878307	0.269230769230769	0.917647058823529
1131	0.760416666666667	0.41025641025641	0.611764705882353
1132	0.604166666666667	0.303317535545024	0.827450980392157
1133	0.674863387978142	0.287735849056604	0.831372549019608
1134	0.607142857142857	0.138613861386139	0.792156862745098
1135	0.685185185185185	0.0818181818181819	0.862745098039216
1136	0.654320987654321	0.48868778280543	0.866666666666667
1137	0.683333333333333	0.178571428571429	0.658823529411765
1138	0.680851063829787	0.232673267326733	0.792156862745098
1139	0.685185185185185	0.191489361702128	0.737254901960784
1140	0.685534591194969	0.216326530612245	0.96078431372549
1141	0.697278911564626	0.27683615819209	0.694117647058824
1142	0.903508771929825	0.180952380952381	0.411764705882353
1143	0.763285024154589	0.377049180327869	0.717647058823529
1144	0.975757575757576	0.308988764044944	0.698039215686274
1145	0.800813008130081	0.168032786885246	0.956862745098039
1146	0.560185185185185	0.169014084507042	0.835294117647059
1147	0.628205128205128	0.122065727699531	0.835294117647059
1148	0.0624999999999999	0.254545454545455	0.862745098039216
1149	0.150273224043716	0.252066115702479	0.949019607843137
1150	0.0776255707762557	0.429411764705882	0.666666666666667
1151	0.689873417721519	0.389162561576355	0.796078431372549
1152	0.649122807017544	0.0913461538461538	0.815686274509804
1153	0.703703703703704	0.135678391959799	0.780392156862745
1154	0.679487179487179	0.353741496598639	0.576470588235294
1155	0	0.0380434782608696	0.72156862745098
1156	0.805555555555556	0.0718562874251498	0.654901960784314
1157	0.214285714285714	0.0281124497991968	0.976470588235294
1158	0.873333333333333	0.117924528301887	0.831372549019608
1159	0.630718954248366	0.256281407035176	0.780392156862745
1160	0.229166666666666	0.0382775119617225	0.819607843137255
1161	0.2	0.0223214285714286	0.87843137254902
1162	0.686936936936937	0.408839779005525	0.709803921568627
1163	0.646892655367232	0.285024154589372	0.811764705882353
1164	0.809236947791165	0.348739495798319	0.933333333333333
1165	0	1	1
1166	0.333333333333333	1	1
1167	0.666666666666667	1	1
1168	0.833333333333333	1	1
1169	0.5	1	1
